# Supplementary material for: A unique cluster of roo insertions in the promoter region of a stress response gene in Drosophila melanogaster
Source: Mob DNA. 2019 Mar 13;10:10. doi: 10.1186/s13100-019-0152-9 (PMC6415491; doi:10.1186/s13100-019-0152-9)
Supplement: Supplementary file 1 — Populations used for the analysis. (XLSX 11 kb) [file 13100_2019_152_MOESM1_ESM.xlsx]

## Sheet: Additional file 1
Additional file 1. Populations used for the analysis.
Population	Type of strain	Latitude (° N)	Longitude (° E)	Climate (Köppen-Geiger)	Year of the collection	Collector name / Reference
Akaa, FI	isofemale	61.1	23.5	Cold (Dfc)	2015	Maaria Kankare (Kankare Lab)
Stockholm, SE	isofemale	59.9	17.6	Cold (Dfb)	2011	Josefa Gonzalez (Gonzalez Lab)
Karensminde, DK	isofemale	56.0	10.2	Temperate (Cfb)	2015	Mads Fristrup (Loeschcke Lab)
Lund, SE	isofemale	55.7	13.2	Temperate (Cfb)	2015	Jessica Abbott (Abbott Lab)
Market Harborough, UK	isofemale	52.5	-0.9	Temperate (Cfb)	2015	Mirko Pegoraro
Munich, DE	isofemale	48.2	11.6	Temperate (Cfb)	2015	Eliza Argyridou (Parsch Lab)
Gotheron, FR	isofemale	45.0	4.9	Temperate (Cfb)	2015	Cristina Vieira (Vieira Lab)
Gimenells, ES	isofemale	41.7	0.4	Temperate (Csa)	2015	Marta Pascual (Pascual Lab)
Bari, IT	isofemale	40.9	17.2	Temperate (Csa)	2011	Josefa Gonzalez (Gonzalez Lab)
Tomelloso, ES	isofemale	39.2	-3.0	Arid (Bsk)	2015	Josefa Gonzalez (Gonzalez Lab)
Cortes de Baza, ES	isofemale	37.7	-2.8	Arid (Bsk)	2015	Lain Guio and Anna Ullastres (Gonzalez Lab)
Guadix, ES	isofemale	37.3	-3.2	Temperate (Csa)	2015	Anan Ullastres and Miriam Merenciano (Gonzalez Lab)
Raleigh, USA	inbred	35.7	-78.7	Temperate (Cfa)	2003	Huang et al., 2014
San Cristóbal de la Laguna, ES	isofemale	28.5	-16.3	Temperate (Csb)	2015	Quirze Rovira (Gonzalez Lab)
Siavonga, ZI	isofemale / inbred	-16.5	28.7	Arid (Bsh)	2010	Lack et al., 2015
