# Supplementary material for: A unique cluster of roo insertions in the promoter region of a stress response gene in Drosophila melanogaster
Source: Mob DNA. 2019 Mar 13;10:10. doi: 10.1186/s13100-019-0152-9 (PMC6415491; doi:10.1186/s13100-019-0152-9)
Supplement: Supplementary file 2 — A. PCR results for the 277 strains analyzed in this work and in Merenciano et al. (2016). Strains used in Merenciano et al. (2016) are highlighted in blue. B. Tlex-2 predictions in Merenciano et al. (2016) compared to PCR results in this work. Correct predictions are highlighted in green. Strains with roo insertions not identified in Merenciano et al. (2016) are highlighted in orange. Strains for which no results were obtained either by T-lex2 or by PCR are highlighted in grey. C. Allelic frequencies of all the 20 roo insertions in all the populations analyzed. EU: Europe, NA: North America and ZI: Zambia. D. Allelic frequencies (%) of the 20 roo insertions in the 15 different populations analyzed. Elements only present in one population are highlighted in red. E. Expected genotype frequency of heterozygous flies with the two most common insertions, FBti0019985 and roo-90 in all the populations analyzed. a: FBti0019985 alellic frequency, b: roo-90 alellic frequency, and c: absent alellic frequency. (XLSX 47 kb) [file 13100_2019_152_MOESM2_ESM.xlsx]

## Sheet: 2A
Additional file 2A. PCR results for the 277 strains analyzed in this work and in Merenciano et al. (2016). Strains used in Merenciano et al. (2016) are highlighted in blue.
Population	Country	Stock ID	PCR result (FL6-R, L-R)	Seq result (FL6-R, L-R)	PCR result (FL-R, L-R)	Seq result (FL-R, L-R)	PCR result (FL6-R2, L-R2)	Seq result (FL6-R2, L-R2)	PCR result (FL2-R, L-R)	Seq result (FL2-R, L-R)
Akaa	Finland	FI_Aka_15_4	Polymorphic	roo-90
		FI_Aka_15_9	Absent	Absent
		FI_Aka_15_11	Absent	Absent
		FI_Aka_15_12_2	Absent	Absent
		FI_Aka_15_13	Present	roo-64
		FI_Aka_15_14	Absent	Absent
		FI_Aka_15_15	Absent	Absent
		FI_Aka_15_18	No data	No data
		FI_Aka_15_16	Present	roo-64
		FI_Aka_15_23	Present	roo-64
		FI_Aka_15_17	Polymorphic	roo-291
		FI_Aka_15_19	Polymorphic	roo-64
		FI_Aka_15_20	No data	No data	No data	No data	No data	No data
		FI_Aka_15_21	Absent	Absent
		FI_Aka_15_22	Polymorphic	roo-64
Population	Country	Stock ID	PCR result (FL6-R, L-R)	Seq result (FL6-R, L-R)	PCR result (FL-R, L-R)	Seq result (FL-R, L-R)	PCR result (FL6-R2, L-R2)	Seq result (FL6-R2, L-R2)	PCR result (FL2-R, L-R)	Seq result (FL2-R, L-R)
Gimenells	Spain	ES_Gim_15_1	Polymorphic	roo-90
		ES_Gim_15_2	Polymorphic	roo+175
		ES_Gim_15_4	Polymorphic	No data
		ES_Gim_15_5	Polymorphic	roo-90
		ES_Gim_15_8	Absent	Absent
		ES_Gim_15_12	Polymorphic	No data
		ES_Gim_15_13	Polymorphic	roo-90
		ES_Gim_15_14	Present	roo-90
		ES_Gim_15_15	Absent	Absent
		ES_Gim_15_16	Polymorphic	roo-44
		ES_Gim_15_18	Polymorphic	roo-44
		ES_Gim_15_20	Present	FBti0019985
		ES_Gim_15_21	Present	roo-44
		ES_Gim_15_25	Polymorphic	FBti0019985
Population	Country	Stock ID	PCR result (FL6-R, L-R)	Seq result (FL6-R, L-R)	PCR result (FL-R, L-R)	Seq result (FL-R, L-R)	PCR result (FL6-R2, L-R2)	Seq result (FL6-R2, L-R2)	PCR result (FL2-R, L-R)	Seq result (FL2-R, L-R)
Munich	Germany	DE_Mun_15_6	Polymorphic	roo-90
		DE_Mun_15_7	Polymorphic	roo-90
		DE_Mun_15_8	Present	roo-90
		DE_Mun_15_9	Absent	Absent
		DE_Mun_15_10	Absent	Absent
		DE_Mun_15_11	Present	roo+175
		DE_Mun_15_12	Present	roo-68
		DE_Mun_15_13	Present	roo-90
		DE_Mun_15_14	No data	No data	No data	No data	No data	No data
		DE_Mun_15_15	Polymorphic	roo+175
		DE_Mun_15_16	Polymorphic	roo-90
		DE_Mun_15_17	Present	roo-378
		DE_Mun_15_18	Absent	Absent
		DE_Mun_15_20	Polymorphic	roo-378
		DE_Mun_15_21	Present	roo-90
Population	Country	Stock ID	PCR result (FL6-R, L-R)	Seq result (FL6-R, L-R)	PCR result (FL-R, L-R)	Seq result (FL-R, L-R)	PCR result (FL6-R2, L-R2)	Seq result (FL6-R2, L-R2)	PCR result (FL2-R, L-R)	Seq result (FL2-R, L-R)
Gotheron	France	FR_Got 15_1	Absent	Absent
		FR_Got 15_2	Absent	Absent
		FR_Got 15_3	Present	roo-90
		FR_Got 15_4	Polymorphic	roo-64
		FR_Got 15_5	Absent	Absent
		FR_Got 15_6	Absent	Absent
		FR_Got 15_7	Absent	Absent
		FR_Got 15_8	Polymorphic	roo-378
		FR_Got 15_9	Present	roo-64
		FR_Got 15_10	Present	roo-68
		FR_Got 15_11	Absent	Absent
		FR_Got 15_12	Absent	Absent
		FR_Got 15_13	Absent	Absent
Population	Country	Stock ID	PCR result (FL6-R, L-R)	Seq result (FL6-R, L-R)	PCR result (FL-R, L-R)	Seq result (FL-R, L-R)	PCR result (FL6-R2, L-R2)	Seq result (FL6-R2, L-R2)	PCR result (FL2-R, L-R)	Seq result (FL2-R, L-R)
Cortes de Baza	Spain	ES_Cor_15_13_1	Absent	Absent
		ES_Cor_15_14	Polymorphic	roo-90
		ES_Cor_15_15_1	Polymorphic	roo-90
		ES_Cor_15_16_1	No data	No data	No data	No data	No data	No data
		ES_Cor_15_17_1	Polymorphic	roo-90
		ES_Cor_15_18	Polymorphic	roo-90
		ES_Cor_15_19	Absent	Absent
		ES_Cor_15_20	Polymorphic	roo-90
		ES_Cor_15_21_1	Polymorphic	roo-90
		ES_Cor_15_22_1	Polymorphic	roo-90
		ES_Cor_15_23_1	Absent	Absent
		ES_Cor_15_24_1	Polymorphic	roo-44
		ES_Cor_15_25_1	Absent	Absent
		ES_Cor_15_27_1	Polymorphic	roo-90 (5'-3')
Population	Country	Stock ID	PCR result (FL6-R, L-R)	Seq result (FL6-R, L-R)	PCR result (FL-R, L-R)	Seq result (FL-R, L-R)	PCR result (FL6-R2, L-R2)	Seq result (FL6-R2, L-R2)	PCR result (FL2-R, L-R)	Seq result (FL2-R, L-R)
Lund	Sweden	SE_Lun_15_1	Polymorphic	roo-68
		SE_Lun_15_2	Absent	Absent
		SE_Lun_15_4	Present	roo-64
		SE_Lun_15_5	Absent	Absent
		SE_Lun_15_6	Present	No data
		SE_Lun_15_7	Present	No data
Population	Country	Stock ID	PCR result (FL6-R, L-R)	Seq result (FL6-R, L-R)	PCR result (FL-R, L-R)	Seq result (FL-R, L-R)	PCR result (FL6-R2, L-R2)	Seq result (FL6-R2, L-R2)	PCR result (FL2-R, L-R)	Seq result (FL2-R, L-R)
Tomelloso	Spain	ES_Tom_15_1	No data	No data	Absent	Absent
		ES_Tom_15_2	No data	No data					Present	roo-90
		ES_Tom_15_3	Polymorphic	No data	Polymorphic	No data
		ES_Tom_15_4	Polymorphic	No data			Polymorphic	No data
		ES_Tom_15_5	Present	roo-90
		ES_Tom_15_6	No data	No data	Absent	Absent
		ES_Tom_15_7	Polymorphic	roo-90					Polymorphic	roo-90
		ES_Tom_15_8	Present	roo-90
		ES_Tom_15_9	No data	No data	Polymorphic	roo-44
		ES_Tom_15_10	Polymorphic	roo-90
		ES_Tom_15_11	Polymorphic	roo-90
		ES_Tom_15_12	Polymorphic	No data
		ES_Tom_15_13	Polymorphic	roo-90
		ES_Tom_15_14	Polymorphic	roo-44
		ES_Tom_15_15	No data	No data	No data	No data	Polymorphic	roo+ 291
Population	Country	Stock ID	PCR result (FL6-R, L-R)	Seq result (FL6-R, L-R)	PCR result (FL-R, L-R)	Seq result (FL-R, L-R)	PCR result (FL6-R2, L-R2)	Seq result (FL6-R2, L-R2)	PCR result (FL2-R, L-R)	Seq result (FL2-R, L-R)
Karensminde	Denmark	DK_Jut_15 1	Present	roo-90 (5'-3')
		DK_Jut_15 2	Present	roo-64
		DK_Jut_15 3	Absent	Absent
		DK_Jut_15 4	Present	roo-68
		DK_Jut_15 5	Present	roo-19
		DK_Jut_15 6	Absent	Absent
		DK_Jut_15 7	Absent	Absent
		DK_Jut_15 8	Polymorphic	No data
		DK_Jut_15 9	Present	roo-90 (5'-3')
		DK_Jut_15 10	Absent	Absent
		DK_Jut_15 11	Absent	Absent
		DK_Jut_15 12	Polymorphic	FBti0019985
		DK_Jut_15 13	No data	No data	No data	No data
Population	Country	Stock ID	PCR result (FL6-R, L-R)	Seq result (FL6-R, L-R)	PCR result (FL-R, L-R)	Seq result (FL-R, L-R)	PCR result (FL6-R2, L-R2)	Seq result (FL6-R2, L-R2)	PCR result (FL2-R, L-R)	Seq result (FL2-R, L-R)
San Cristobal de la Laguna	Spain	ES_Ten_15_1	Present	roo-90
		ES_Ten_15_2	Absent	Absent
		ES_Ten_15_3	Absent	Absent
		ES_Ten_15_4	Present	roo-90
		ES_Ten_15_5	Absent	Absent
		ES_Ten_15_6	Present	roo-291
		ES_Ten_15_7	Present	No data
		ES_Ten_15_8	Present	roo-90
		ES_Ten_15_9	No data	No data	No data	No data	No data	No data
		ES_Ten_15_10	Polymorphic	roo-291
		ES_Ten_15_11	Present	FBti0019985
		ES_Ten_15_12	Polymorphic	roo-90
		ES_Ten_15_13	No data	No data	No data	No data	No data	No data
		ES_Ten_15_14	No data	No data	No data	No data	No data	No data
		ES_Ten_15_15	Absent	Absent
Population	Country	Stock ID	PCR result (FL6-R, L-R)	Seq result (FL6-R, L-R)	PCR result (FL-R, L-R)	Seq result (FL-R, L-R)	PCR result (FL6-R2, L-R2)	Seq result (FL6-R2, L-R2)	PCR result (FL2-R, L-R)	Seq result (FL2-R, L-R)
Market Harborough	UK	UK_Mar_15_5	Absent	Absent
		UK_Mar_15_39	Present	roo-90 (5'-3')
		UK_Mar_15_58	Absent	Absent
		UK_Mar_15_44	Absent	Absent
		UK_Mar_15_64	Polymorphic	roo-90
		UK_Mar_15_46	No data	No data	No data	No data	Absent	Absent
		UK_Mar_15_11	Absent	Absent
		UK_Mar_15_54	No data	No data	No data	No data	Absent	Absent
		UK_Mar_15_66	Polymorphic	roo-42
		UK_Mar_15_7	Present	roo-90 (5'-3')
		UK_Mar_15_40	No data	No data	Polymorphic	roo-68
		UK_Mar_15_63	Absent	Absent
		UK_Mar_15_70	No data	No data	No data	No data	Polymorphic	roo-90
		UK_Mar_15_45	No data	No data	No data	No data	Absent	Absent
		UK_Mar_15_42	Present	roo-42
		UK_Mar_15_51	Present	roo-42
		UK_Mar_15_60	Present	roo-90
		UK_Mar_15_19	Plymorphic	roo+37
		UK_Mar_15_14	Polymorphic	FBti0019985
		UK_Mar_15_57	No data	No data	No data	No data	Polymorphic	roo-291
Population	Country	Stock ID	PCR result (FL6-R, L-R)	Seq result (FL6-R, L-R)	PCR result (FL-R, L-R)	Seq result (FL-R, L-R)	PCR result (FL6-R2, L-R2)	Seq result (FL6-R2, L-R2)	PCR result (FL2-R, L-R)	Seq result (FL2-R, L-R)
Stockholm	Sweden	SE_Sto_11_14	Polymorphic	roo-68
		SE_Sto_11_16	No data	No data	No data	No data	No data	No data
		SE_Sto_11_17	Present	roo-42
		SE_Sto_11_18	Absent	Absent
		SE_Sto_11_21	Present	roo-90
		SE_Sto_11_22	Polymorphic	FBti0019985 (5'-3')
		SE_Sto_11_24	Present	roo-393
		SE_Sto_11_25	Absent	Absent
		SE_Sto_11_26	Absent	Absent
		SE_Sto_11_27	Present	roo-90
		SE_Sto_11_29	Present	FBti0019985 (5'-3')
		SE_Sto_11_32	Polymorphic	roo-42
		SE_Sto_11_33	Present	roo-90
		SE_Sto_11_36	No data	No data	No data	No data
		SE_Sto_11_38	Absent	Absent
		SE_Sto_11_39	Present	roo-90
		SE_Sto_11_4	Absent	Absent
		SE_Sto_11_41	Present	roo-42
		SE_Sto_11_42	No data	No data	No data	No data	No data	No data
		SE_Sto_11_45	Present	FBti0019985 (5'-3')
		SE_Sto_11_46	Polymorphic	roo-64
		SE_Sto_11_47	Absent	Absent
		SE_Sto_11_6	Absent	Absent
		SE_Sto_11_7	No data	No data	No data	No data	No data	No data
		SE_Sto_11_8	Polymorphic	roo-64
		SE_Sto_11_9	Absent	Absent
		SE_Sto_11_53	Polymorphic	roo-44
Population	Country	Stock ID	PCR result (FL6-R, L-R)	Seq result (FL6-R, L-R)	PCR result (FL-R, L-R)	Seq result (FL-R, L-R)	PCR result (FL6-R2, L-R2)	Seq result (FL6-R2, L-R2)	PCR result (FL2-R, L-R)	Seq result (FL2-R, L-R)
Raleig, NC (DGRP)	USA	RAL-100	Present	roo-90
		RAL-142	Present	FBti0019985 (5'-3')
		RAL-149	Present	FBti0019985
		RAL-176	Present	FBti0019985
		RAL-177			Present	roo-90
		RAL-195			Present	roo-44
		RAL-21			Present	roo-90
		RAL-31	Absent	Absent
		RAL-317	Present	roo-68
		RAL-321	Present	roo-44
		RAL-336	Present	roo-90
		RAL-350	Present	roo-90
		RAL-370	Present	roo-44
		RAL-371			Absent
		RAL-382	Absent	Absent
		RAL-383			Present	roo-44
		RAL-386	No data	No data	No data	No data
		RAL-391			Absent	Absent
		RAL-40			Absent	Absent
		RAL-405			Present	roo+7
		RAL-42	Present	FBti0019985
		RAL-441			Present	roo+7
		RAL-491	Present	FBti0019985
		RAL-502			Present	roo+278
		RAL-508			Absent
		RAL-517	No data	No data
		RAL-555	Present	FBti0019985
		RAL-566	Absent	Absent
		RAL-59	Present	FBti0019985
		RAL-634	Present	roo-28
		RAL-639	Present	FBti0019985
		RAL-707	Present	roo-90
		RAL-716			Present	roo-68
		RAL-737			Present	roo-90
		RAL-75			Present	roo-68
		RAL-757	Absent	Absent
		RAL-776			No data	No data
		RAL-783			Absent
		RAL-799	Present	FBti0019985
		RAL-801			Present	roo+7
		RAL-802			Present	FBti0019985
		RAL-808	Absent	Absent
		RAL-810			Present	FBti0019985
		RAL-820			Present	roo-90
		RAL-822			Absent
		RAL-855			Absent
		RAL-857			Present	roo-90
		RAL-861	Present	FBti0019985
		RAL-88			Present	roo-90
		RAL-887	Present	roo+7
		RAL-892	No data	No data	No data	No data
		RAL-908			Absent
		RAL-911			Present	roo+7
Population	Country	Stock ID	PCR result (FL6-R, L-R)	Seq result (FL6-R, L-R)	PCR result (FL-R, L-R)	Seq result (FL-R, L-R)	PCR result (FL6-R2, L-R2)	Seq result (FL6-R2, L-R2)	PCR result (FL2-R, L-R)	Seq result (FL2-R, L-R)
Purullena y el Bejarin (Guadix)	Spain	ES_Gua_15_1	No data	No data	Polymorphic	roo-90
		ES_Gua_15_2	No data	No data					Polymorphic	roo-64
		ES_Gua_15_3	Polymorphic	No data
		ES_Gua_15_4	No data	No data					Polymorphic	roo-90
		ES_Gua_15_5	No data	No data					Polymorphic	roo-90
		ES_Gua_15_6	No data	No data					Absent	Absent
		ES_Gua_15_7	No data	No data					Polymorphic	roo-90
		ES_Gua_15_8	No data	No data	Absent	Absent
		ES_Gua_15_9	No data	No data	Polymorphic	roo-68
		ES_Gua_15_10	No data	No data	Polymorphic	roo-68
		ES_Gua_15_11	No data	No data	No data	No data	Polymorphic	roo-90
		ES_Gua_15_12	No data	No data	Absent	Absent
		ES_Gua_15_13	No data	No data	No data	No data	Polymorphic	FBti0019985 (5'-3')
		ES_Gua_15_14	Polymorphic	roo-90
Population	Country	Stock ID	PCR result (FL6-R, L-R)	Seq result (FL6-R, L-R)	PCR result (FL-R, L-R)	Seq result (FL-R, L-R)	PCR result (FL6-R2, L-R2)	Seq result (FL6-R2, L-R2)	PCR result (FL2-R, L-R)	Seq result (FL2-R, L-R)
Bari	Italy	IT_Cas 11_125			No data	No data
		IT_Cas 11_127			Present	roo-19
		IT_Cas 11_145			Polymorphic	roo+175
		IT_Cas 11_148			No data	No data
		IT_Cas 11_22			Absent
		IT_Cas 11_33-5			No data	No data
		IT_Cas 11_40			Polymorphic	roo-28
		IT_Cas 11_42-5			Present	roo-19
		IT_Cas 11_49-5			Absent
		IT_Cas 11_50-5			Polymorphic	roo-90
		IT_Cas 11_52-5			Absent
		IT_Cas 11_68-5-8			Present	FBti0019985
		IT_Cas 11_69-5-10			Polymorphic	roo-68
		IT_Cas 11_72			Absent
		IT_Cas 11_75			Absent
Population	Country	Stock ID	PCR result (FL6-R, L-R)	Seq result (FL6-R, L-R)	PCR result (FL-R, L-R)	Seq result (FL-R, L-R)
Siavonga	Zambia	ZI114N	Absent	Absent
		ZI161	Present	roo+7 (5'-3')
		ZI177	Absent	Absent
		ZI184	Absent	Absent
		ZI207	No data	No data
		ZI210	Absent	Absent
		ZI214	Polymorphic	roo+7 (5'-3')
		ZI228	Absent	Absent
		ZI230	Absent	Absent
		ZI232	Polymorphic	No data
		ZI253	Absent	Absent
		ZI264	Present	roo+7 (5'-3')
		ZI271	Absent	Absent
		ZI284	Absent	No data
		ZI296	Polymorphic	No data	Polymorphic	roo+7 (5'-3')
		ZI303	Polymorphic	No data	Polymorphic	roo-90
		ZI324	Absent	Absent
		ZI339	Absent	Absent
		ZI348	Absent	Absent
		ZI357N	Polymorphic	roo+192
		ZI400	Polymorphic	No data	Polymorphic	roo+7 (5'-3')
		ZI437	Absent	Absent
		ZI445	Polymorphic	No data	Polymorphic	roo+7 (5'-3')
		ZI447	Polymorphic	roo-56
		ZI455	Polymorphic	roo-56
		ZI457	Absent	Absent
		ZI517	Absent	Absent
		ZI76	Polymorphic	No data	Polymorphic	roo+7 (5'-3')

## Sheet: 2B
Additional file 2B. Tlex-2 predictions in Merenciano et al. (2016) compared to PCR results in this work. Correct predictions are highlighted in green. Strains with roo insertions not identified in Merenciano et al. (2016) are highlighted in orange. Strains for which no results were obtained either by T-lex2 or by PCR are highlighted in grey.
Strain	Tlex-2 prediction Merenciano et al., 2016	PCR result This work
RAL-31	absent	absent
RAL-382	absent	absent
RAL-566	absent	absent
RAL-149	FBti0019985	FBti0019985
RAL-491	FBti0019985	FBti0019985
RAL-42	FBti0019985	FBti0019985
RAL-321	roo-44	roo-44
RAL-317	roo-68	roo-68
RAL-336	roo-90	roo-90
RAL-100	roo-90	roo-90
RAL-370	roo-44	roo-44
ZI210	absent	absent
ZI230	absent	absent
ZI271	absent	absent
ZI437	absent	absent
RAL-142	absent	FBti0019985 (5'-3')
RAL-892	absent	No data
RAL-634	absent	roo-28
ZI455N	absent	roo-56
ZI161	absent	roo+7 (5'-3')
ZI400	absent	roo+7 (5'-3')
ZI445	absent	roo+7 (5'-3')
ZI76	absent	roo+7 (5'-3')
ZI214	no data	roo+7 (5'-3')
ZI264	no data	roo+7 (5'-3')
ZI296	no data	roo+7 (5'-3')
ZI447	roo-44 (polymorphic)	roo-56
ZI357N	roo-68 (polymorphic)	roo+192
ZI303	absent	roo-90
ZI114N	no data	absent
ZI184	no data	absent
ZI348	no data	absent
ZI457	no data	absent
ZI207	no data	no data
ZI284	no data	no data
ZI324	roo-28 (polymorphic)	absent
ZI517	roo-68 (polymorphic)	absent
ZI228	roo-90 (polymorphic)	absent
ZI339	roo-90 (polymorphic)	absent
ZI232	roo-90 (polymorphic)	no data
ZI253	roo+278 (polymorphic)	absent
B25	absent	Absent
B26	absent	Absent
B38	absent	Absent
B47	absent	Absent
B6	absent	Absent
B14	roo-68 (polymorphic)	roo-68 (polymorphic)
B27	roo-90 (polymorphic)	roo-90
B33	roo-90 (polymorphic)	roo-90
B39	roo-90 (polymorphic)	roo-90
B29	absent	FBti0019985 (5'-3')
B45	absent	FBti0019985 (5'-3')
B24	absent	roo-393
B17	absent	roo-42
B41	absent	roo-42
B32	absent	roo-42 (polymorphic)
S3	absent	roo-44 (polymorphic)
B46	absent	roo-64 (polymorphic)
B8	absent	roo-64 (polymorphic)
B22	roo44 (polymorphic)	FBti0019985 (5'-3') (polymorphic)
B36	absent	No data
B42	absent	No data
B7	absent	No data
B4	FBti0019985 (polymorphic)	Absent
B16	FBti0019985 (polymorphic)	No data
B21	no data	roo-90
B18	roo-90 (polymorphic)	Absent
B9	roo-90 (polymorphic)	Absent

## Sheet: 2C
Additional file 2C. Allelic frequencies of all the 20 roo insertions in all the populations analyzed. EU: Europe, NA: North America and ZI: Zambia.
EU + NA + ZI populations	Present	Polymorphic	Absent	No data	Tested	Total strains result	Allelic freq. (%)
FBti0019985	14	3	228	32	277	245	6.32653
roo+7	5	0	240	32	277	245	2.04082
roo+37	0	1	244	32	277	245	0.204082
roo+175	1	2	242	32	277	245	0.816327
roo+278	1	0	244	32	277	245	0.408163
roo-19	3	0	242	32	277	245	1.22449
roo-28	1	1	243	32	277	245	0.612245
roo-44	5	6	234	32	277	245	3.26531
roo-68	6	6	233	32	277	245	3.67347
roo-90	26	29	190	32	277	245	16.5306
roo-393	1	0	244	32	277	245	0.408163
roo-378	1	2	242	32	277	245	0.816327
roo-291	1	4	240	32	277	245	1.22449
roo-64	6	6	233	32	277	245	3.67347
roo-42	4	2	239	32	277	245	2.04082
FBti0019985 (3'-5')	3	2	240	32	277	245	1.63265
roo-90 (3'-5')	4	1	240	32	277	245	1.83673
roo+7 (3'-5')	2	5	238	32	277	245	1.83673
roo-56	0	2	243	32	277	245	0.408163
roo+192	0	1	244	32	277	245	0.204082

## Sheet: 2D
Additional file 2D. Allelic frequencies (%) of the 20 roo insertions in the 15 different populations analyzed. Elements only present in one population are highlighted in red.
	Raleigh (DGRP)		Stockholm, SE		Bari, IT		Akaa, FI		Gimenells, ES		Gotheron, FR		Munich, DE		Baza, ES		Iund (SE)		Karensminde, DK		Tenerife, ES		Tomelloso, ES		Harborough, UK		Guadix, ES		Siavonga, ZI
	Allelic freq. (%)	Number of strains	Allelic freq. (%)	Number of strains	Allelic freq. (%)	Number of strains	Allelic freq. (%)	Number of strains	Allelic freq. (%)	Number of strains	Allelic freq. (%)	Number of strains	Allelic freq. (%)	Number of strains	Allelic freq. (%)	Number of strains	Allelic freq. (%)	Number of strains	Allelic freq. (%)	Number of strains	Allelic freq. (%)	Number of strains	Allelic freq. (%)	Number of strains	Allelic freq. (%)	Number of strains	Allelic freq. (%)	Number of strains	Allelic freq. (%)	Number of strains
FBti0019985	22	49	0	23	8	12	0	13	14	11	0	13	0	14	0	13	0	4	5	11	9	11	0	12	3	20	0	13	0	26
roo+7	10	49	0	23	0	12	0	13	0	11	0	13	0	14	0	13	0	4	0	11	0	11	0	12	0	20	0	13	0	26
roo+37	0	49	0	23	0	12	0	13	0	11	0	13	0	14	0	13	0	4	0	11	0	11	0	12	3	20	0	13	0	26
roo+175	0	49	0	23	4	12	0	13	0	11	0	13	11	14	0	13	0	4	0	11	0	11	0	12	0	20	0	13	0	26
roo+278	2	49	0	23	0	12	0	13	0	11	0	13	0	14	0	13	0	4	0	11	0	11	0	12	0	20	0	13	0	26
roo-19	0	49	0	23	17	12	0	13	0	11	0	13	0	14	0	13	0	4	9	11	0	11	0	12	0	20	0	13	0	26
roo-28	2	49	0	23	4	12	0	13	0	11	0	13	0	14	0	13	0	4	0	11	0	11	0	12	0	20	0	13	0	26
roo-44	8	49	2	23	0	12	0	13	18	11	0	13	0	14	4	13	0	4	0	11	0	11	8	12	0	20	0	13	0	26
roo-68	6	49	2	23	4	12	0	13	0	11	8	13	7	14	0	13	13	4	9	11	0	11	0	12	3	20	8	13	0	26
roo-90	20	49	17	23	4	12	4	13	23	11	8	13	32	14	27	13	0	4	0	11	32	11	42	12	10	20	23	13	2	26
roo-393	0	49	4	23	0	12	0	13	0	11	0	13	0	14	0	13	0	4	0	11	0	11	0	12	0	20	0	13	0	26
roo-378	0	49	0	23	0	12	0	13	0	11	4	13	11	14	0	13	0	4	0	11	0	11	0	12	0	20	0	13	0	26
roo-291	0	49	0	23	0	12	4	13	0	11	0	13	0	14	0	13	0	4	0	11	14	11	4	12	3	20	0	13	0	26
roo-64	0	49	4	23	0	12	31	13	0	11	12	13	0	14	0	13	25	4	9	11	0	11	0	12	0	20	4	13	0	26
roo-42	0	49	11	23	0	12	0	13	0	11	0	13	0	14	0	13	0	4	0	11	0	11	0	12	13	20	0	13	0	26
FBti0019985 (3'-5')	2	49	11	23	0	12	0	13	0	11	0	13	0	14	0	13	0	4	0	11	0	11	0	12	0	20	4	13	0	26
roo-90 (3'-5')	0	49	0	23	0	12	0	13	0	11	0	13	0	14	4	13	0	4	18	11	0	11	0	12	10	20	0	13	0	26
roo+7 (3'-5')	0	49	0	23	0	12	0	13	0	11	0	13	0	14	0	13	0	4	0	11	0	11	0	12	0	20	0	13	15	26
roo-56	0	49	0	23	0	12	0	13	0	11	0	13	0	14	0	13	0	4	0	11	0	11	0	12	0	20	0	13	4	26
roo+192	0	49	0	23	0	12	0	13	0	11	0	13	0	14	0	13	0	4	0	11	0	11	0	12	0	20	0	13	2	26
Absent	27	49	48	23	58	12	62	13	45	11	69	13	39	14	65	13	63	4	50	11	45	11	46	12	58	20	62	13	77	26

## Sheet: 2E
Additional file 2E. Expected genotype frequency of heterozygous flies with the two most common insertions, FBti0019985 and roo-90 in all the populations analyzed. a: FBti0019985 alellic frequency, b: roo-90 alellic frequency, and c: absent alellic frequency.
Raleigh (DGRP)									Gotheron									Tenerife
		a	b	c							a	b	c							a	b	c
		0.22	0.2	0.58		Expected genotype freq (%)					0	0.08	0.92		Expected genotype freq (%)					0.09	0.32	0.59		Expected genotype freq (%)
a	0.22	0.0484	0.044	0.1276		aa	4.84		a	0	0	0	0		aa	0		a	0.09	0.0081	0.0288	0.0531		aa	0.81
b	0.2	0.044	0.04	0.116		ab	8.8		b	0.08	0	0.0064	0.0736		ab	0		b	0.32	0.0288	0.1024	0.1888		ab	5.76
c	0.58	0.1276	0.116	0.3364		bb	4		c	0.92	0	0.0736	0.8464		bb	0.64		c	0.59	0.0531	0.1888	0.3481		bb	10.24
Stockholm									Munich									Tomelloso
		a	b	c							a	b	c							a	b	c
		0	0.17	0.83		Expected genotype freq (%)					0	0.32	0.68		Expected genotype freq (%)					0	0.42	0.58		Expected genotype freq (%)
a	0	0	0	0		aa	0		a	0	0	0	0		aa	0		a	0	0	0	0		aa	0
b	0.17	0	0.0289	0.1411		ab	0		b	0.32	0	0.1024	0.2176		ab	0		b	0.42	0	0.1764	0.2436		ab	0
c	0.83	0	0.1411	0.6889		bb	2.89		c	0.68	0	0.2176	0.4624		bb	10.24		c	0.58	0	0.2436	0.3364		bb	17.64
Bari									Cortes de Baza									Market Harborough
		a	b	c							a	b	c							a	b	c
		0.08	0.04	0.88		Expected genotype freq (%)					0	0.27	0.73		Expected genotype freq (%)					0.03	0.1	0.87		Expected genotype freq (%)
a	0.08	0.0064	0.0032	0.0704		aa	0.64		a	0	0	0	0		aa	0		a	0.03	0.0009	0.003	0.0261		aa	0.09
b	0.4	0.032	0.016	0.352		ab	0.64		b	0.27	0	0.0729	0.1971		ab	0		b	0.1	0.003	0.01	0.087		ab	0.6
c	0.52	0.0416	0.0208	0.4576		bb	1.6		c	0.73	0	0.1971	0.5329		bb	7.29		c	0.87	0.0261	0.087	0.7569		bb	1
Akaa									Lund									Guadix
		a	b	c							a	b	c							a	b	c
		0	0.04	0.96		Expected genotype freq (%)					0	0	1		Expected genotype freq (%)					0	0.23	0.77		Expected genotype freq (%)
a	0	0	0	0		aa	0		a	0	0	0	0		aa	0		a	0	0	0	0		aa	0
b	0.04	0	0.0016	0.0384		ab	0		b	0	0	0	0		ab	0		b	0.23	0	0.0529	0.1771		ab	0
c	0.96	0	0.0384	0.9216		bb	0.16		c	1	0	0	1		bb	0		c	0.77	0	0.1771	0.5929		bb	5.29
Gimenells									Karensminde									Siavonga
		a	b	c							a	b	c							a	b	c
		0.14	0.23	0.63		Expected genotype freq (%)					0.05	0	0.95		Expected genotype freq (%)					0	0.02	0.98		Expected genotype freq (%)
a	0.14	0.0196	0.0322	0.0882		aa	1.96		a	0.05	0.0025	0	0.0475		aa	0.25		a	0	0	0	0		aa	0
b	0.23	0.0322	0.0529	0.1449		ab	6.44		b	0	0	0	0		ab	0		b	0.02	0	0.0004	0.0196		ab	0
c	0.63	0.0882	0.1449	0.3969		bb	5.29		c	0.95	0.0475	0	0.9025		bb	0		c	0.98	0	0.0196	0.9604		bb	0.04
