# Supplementary material for: A unique cluster of roo insertions in the promoter region of a stress response gene in Drosophila melanogaster
Source: Mob DNA. 2019 Mar 13;10:10. doi: 10.1186/s13100-019-0152-9 (PMC6415491; doi:10.1186/s13100-019-0152-9)
Supplement: Supplementary file 6 — A. Coordinates (R6), length, recombination rates and PCR results of the 26 promoter regions with a roo insertion in the reference genome. B. PCR results and de novo TE information of the 28 promoter regions where > = 3 strains putatively have a roo insertion based on TIDAL software predictions. C. Promoter regions where < 3 strains putatively have a roo insertion based on TIDAL software predictions. (XLSX 61 kb) [file 13100_2019_152_MOESM6_ESM.xlsx]

## Sheet: 6A
Additional file 6A. Coordinates (R6), length, recombination rates and PCR results of the 26 promoter regions with a roo insertion in the reference genome.
							Insertion presence
	Chr	Location max.	Location min.	Length	RRC Midpoint Rate	Comeron Midpoint Rate	RAL-21	RAL-31	RAL-317	RAL-321	RAL-383	RAL-386	RAL-707	RAL-911	RAL-40	RAL-776	RAL-855	RAL-857	RAL-88	RAL-405	RAL-177
FBti0020129	3L	16954877	16945783	9094	1.07	0.76	Absent	Absent	Absent	Absent	Absent	Absent	Absent	Absent	Absent	Absent
FBti0019432	3R	25841869	25832746	9123	3.18	2.18	No data	Absent	Absent	Absent	Absent	Absent	Absent	Absent	Absent	Absent
FBti0019996	2R	17827837	17818916	8921	3.75	4.01	Present	Present	Present	Present	Present	Present	Present	Present	Present	Present
FBti0019436	3R	26519559	26510557	9002	3.15	0.87	Absent	Absent	Absent	No data	Absent	Absent	Absent	Absent	Absent	Absent
FBti0019556	X	3502247	3493147	9100	2.81	7.50	Absent	No data	No data	Absent	No data	Absent	No data	No data	Absent	Absent
FBti0019278	2R	9361370	9352280	9090	1.58	2.49	Absent	Absent	Absent	Absent	Absent	Absent	Absent	Absent	Absent	Absent
FBti0019017	2R	9213176	9212749	427	1.52	0.65	No data	Absent	Absent	Absent	Absent	Absent	Absent	Absent	Absent	Absent
FBti0019394	3R	17763645	17763218	427	2.72	3.26	No data	No data	Absent	Absent	Absent	No data	Absent	No data	Absent	Absent
FBti0019439	3R	27016536	27007460	9076	3.12	0.33	Absent	Absent	Absent	Absent	Absent	Absent	Absent	Absent	Absent	Absent
FBti0020022	3L	2456657	2447560	9097	3.30	1.25	Absent	Absent	Absent	Absent	Absent	No data	Absent	Absent	Absent	Absent
FBti0020093	3L	11508212	11499112	9100	2.78	3.18	Absent	Absent	Absent	Absent	Absent	Absent	Absent	Absent	Absent	Absent
FBti0019068	X	16349821	16340723	9098	3.02	2.71	Absent	Absent	Absent	Absent	Absent	Absent	Absent	Absent	Absent	Absent
FBti0019597	X	7134401	7125301	9100	2.85	2.26	Absent	Absent	Absent	No data	Absent	Absent	No data	Absent	Absent	Absent
FBti0019051	X	14114170	14105078	9092	3.67	4.43	Absent	Absent	Absent	Absent	Absent	No data	Absent	Absent	Absent	Absent
FBti0019532	X	1072546	1063811	8735	0.00	0.00	No data	Absent	No data	Absent	Absent	No data	Absent	Absent	Absent	Absent
FBti0020047	3L	6230063	6220970	9093	3.44	0.90	Absent	Absent	Absent	Absent	Absent	Absent	Absent	Absent	Absent	Absent
FBti0059710	X	4997254	4990099	7155	3.33	5.24	Absent	Absent	Absent	Absent	Absent	Present	Present	Absent	Absent	Absent
FBti0059714	3L	13814138	13804601	9537	2.19	1.25	Present	Present	Present	Present	Present	Present	Present	Present	Present	Present
FBti0062208	2L	21450230	21441096	9134	0.00	0.00	Absent	Absent	Absent	Absent	Absent	Absent	Absent	Absent	Absent	Absent
FBti0019285	3R	4375137	4366813	8324	0.00	0.00	Absent	Absent	Absent	Absent	Absent	Absent	Absent	Absent	Absent	Absent
FBti0019393	3R	17638800	17638367	433	2.70	1.63	Absent	Absent	Absent	Absent	Absent	Absent	Absent	Absent	Absent	Absent
FBti0019463	3R	30404480	30396273	8207	2.74	1.31	Absent	Absent	Absent	Absent	Absent	Absent	Absent	Absent	Absent	Absent
FBti0019665	X	21062346	21061919	427	0.70	0.36	Absent	Absent	Absent	Absent	Absent	Absent	Absent	Absent	Absent	Absent
FBti0059664	3L	23081420	23080432	988	0.00	0.00	Present	Present	Present	Present	Present	Present	Present	Present	Present	Present
FBti0059662	2R	9868272	9867900	372	1.81	1.08	Present	Present	Present	Present	Present	Present	Present	Present	Present	Present
FBti0019450	3R	28763899	28758341	5558	2.96	3.16								Absent	Absent	Absent	No data	Absent	No data	Absent	No data

## Sheet: 6B
Additional file 6B. PCR results and de novo TE information of the 28 promoter regions where >=3 strains putatively have a roo insertion based on TIDAL software predictions.
Promoter region number	Gene	Chr	Strain	Chr_coord_5p (TIDAL)	Chr_coord_3p (TIDAL)	TE_start (TIDAL)	TE_end (TIDAL)	TE_length (TIDAL) +1	TE_length (TIDAL) -1	Absence / Presence	TE Insertion Site	TE Length	Orientation	TSD	>1 TE insertion
1	CR45023	chr3R	RAL-321	20359815	20359854	8664	8703	39		Present	20359890		1		NO
			RAL-584	20359805	20359855	15	70	55		Present	20359890	424 bp	1	ACACAGACT
			RAL-737	20359837	20359867	8666	8695	29		Present	20359890	424 bp	1	ACACAGACT
			RAL-748	20359789	20359854	4	8733	8729		-	-	-	-	-
			RAL-799	20359831	20359868	8660	33		8627	Present	-	-	-	-
			RAL-801	20359789	20359853	8668	66		8602	Present	20359890	424 bp	1	ACACAGACT
			RAL-802	20359790	20359853	5	68	63		Absent	-	-	-	-
			RAL-907	20359817	20359861	8666	46		8620	Absent	-	-	-	-
			RAL-913	20359796	20359856	8670	71		8599	-	-	-	-	-
2	cbx, CG18446	chr2R	RAL-142	9871532	9871580	8716	8675		41	Present	9871096	428 bp	-1	GAATG	YES
			RAL-208	9871524	9871557	8695	8663		32	Present	9871096	428 bp	-1	GAATG
			RAL-223	9871532	9871593	74	8676	8602		-	-	-	-	-
			RAL-229	9871526	9871569	22	8659	8637		Present	9871053	428 bp	-1	TACT
			RAL-304	9871554	9871689	8700	398		8302	-	-	-	-	-
			RAL-502	9871734	9871845	1	402	401		Present	9871802	428 bp	1
			RAL-642	9871706	9871760	22	9071	9049		-	-	-	-	-
			RAL-714	9871568	9871628	8664	9050	386		Present	9871622	428bp	1	TATG
3	CR44779, CG3655	chrX	RAL-105	1087536	1087616	8665	412		8253	Absent	-	-	-	-	NO
			RAL-380	1087547	1087611	8665	405		8260	-	-	-	-	-
			RAL-392	1087521	1087619	8671	404		8267	Present	1087588	-	1
			RAL-810	1087534	1087604	8664	398		8266	Absent	-	-	-	-
			RAL-812	1087535	1087618	8664	412		8252	Present	1087588	-	1
			RAL-832	1087523	1087630	9	404	395		-	-	-	-	-
			RAL-861	1087538	1087617	8667	411		8256	Present	1087588	-	1	GTGGC
4	CR44940	chr3R	RAL-149	11085594	11085632	8665	385		8280	-	-	-	-	-	NO
			RAL-28	11085779	11085865	8661	411		8250	-	-	-	-	-
			RAL-301	11085732	11085911	8664	407		8257	-	-	-	-	-
			RAL-340	11085648	11086044	8751	375		8376	Present	110085836	-	1	TTGAC
			RAL-774	11085545	11085695	20	398	378		-	-	-	-	-
			RAL-850	11085738	11085904	6	400	394		Present	110085836	-	1	TTGAC
			RAL-853	11085767	11085898	8664	409		8255	Present	110085836	-	1	TTGAC
5	CR44895	chrX	RAL-748	6746270	6746436	10	404	394		-	-	-	-	-	NO
			RAL-801	6746275	6746420	15	9051	9036		Present	6746364	-	1	TGACT
			RAL-802	6746269	6746435	8673	403		8270	Present	6746364	-	1	TGACT
			RAL-810	6746314	6746391	8668	409		8259	Absent	-	-	-	-
			RAL-850	6746286	6746437	8690	405		8285	Present	6746364	-	1	TGACT
			RAL-859	6746316	6746392	6	411	405		Present	6746364	-	1
6	CG34436	chr3R	RAL-391	28282358	28282480	408	8662	8254		Present	28282432	-	-1	ATTACT	NO
			RAL-45	28282377	28282457	409	8665	8256		-	-	-	-	-
			RAL-85	28282396	28282445	390	13		377	-	-	-	-	-
			RAL-907	28282369	28282472	397	8670	8273		Absent	-	-	-	-
			RAL-911	28282387	28282477	9043	1		9042	Present	28282432	-	-1	ATTACT
7	CG15394	chr2L	RAL-350	2592009	2592067	8661	9047	386		Present	2592067	-	1	GAGTGT	NO
			RAL-359	2591991	2592111	8663	408		8255	Present	2592067	-	1	GAGTGT
			RAL-405	2592003	2592100	8664	396		8268	Absent	-	-	-	-
			RAL-584	2591964	2592134	2	400	398		Present	2592067	-	1	GAGTGT
			RAL-882	2591992	2592025	9039	409		8630	-	-	-	-	-
8	plum, CR45226	chr3R	RAL-716	26521022	26521095	8664	401		8263	Present	25621076	-	1	ATAAAC	YES
			RAL-790	26521000	26521117	8662	403		8259	-	-	-	-	-
			RAL-890	26521019	26521104	8661	411		8250	Present	25621076	427 bp	1	ATAAAC
			RAL-91	26521503	26521558	404	19		385	Present	26521553	-	-1	AGCAGTT
9	unc-13	chr4	RAL-189	905371	905527	13	397	384		-	-	-	-	-	NO
			RAL-280	905408	905481	8664	401		8263	Present	905463	-	1	CATTCGCT
			RAL-336	905376	905479	8744	399		8345	Present	905463	-	1	CATTCGCT
			RAL-338	905410	905481	8666	401		8265	Present	905463	-	1	CATTCGCT
10	CG12480	chrX	RAL-852	14169159	14169217	399	8677	8278		Present	14169203	Full lenght	-1	ATTAT	NO
			RAL-801	14169135	14169270	9036	10		9026	Present	14169203	Full lenght	-1	ATTAT
			RAL-802	14169103	14169273	410	8671	8261		Present	14169203	-	-1	ATTAT
11	CG15556	chr3R	RAL-41	31130787	31130854	1	396	395		Present	31130840	428 bp	1	CCCAA	NO
			RAL-375	31130785	31130863	8663	405		8258	Present	31130840	428 bp	1	CCCAA
			RAL-88	31130797	31130863	8675	405		8270	Present	31130840	-	1	CCCAA
12	CG42637, Gyc76C	chr3L	RAL-861	19790017	19790061	8671	9043	372		Present	19790063	-	1	CCCAC	NO
			RAL-737	19790013	19790090	8668	409		8259	Present	19790063	-	1	CCCAC
			RAL-908	19789994	19790111	5	410	405		Present	19790063	Full lenght	1	CCCAC
13	CG11459	chr3R	RAL-91	6027394	6027554	412	11		401	Present	6027532	Full lenght	-1	CAAAATG	YES
			RAL-371	6027440	6027596	405	21		384	Present	6027532	-	-1	CAAAATG
			RAL-235	6027537	6027646	406	8665	8259		Present	6027608	-	-1	TACTC
14	CG15152	chr2L	RAL-426	18114246	18114349	8682	409		8273	Absent	-	-	-	-	NO
			RAL-318	18114251	18114324	3	405	402		Present	18114306	-	1	TTGTT
			RAL-391	18114232	18114348	4	407	403		Present	18114306	-	1	TTGTT
15	CG43085	chr3L	RAL-555	17646444	17646525	409	1		408	Absent	-	-	-	-	NO
			RAL-812	17646453	17646525	399	1		398	Present	17646499	-	-1	ATACT
			RAL-810	17646446	17646524	407	8666	8259		Absent	-	-	-	-
16	CG43329	chr3L	RAL-555	22505402	22505486	8664	412		8252	Present	22505456	-	1	CTAGT	NO
			RAL-812	22505402	22505476	8664	402		8262	Present	22505456	-	1	CTAGT
			RAL-810	22505415	22505486	13	412	399		Present	22505456	-	1	CTAGT
17	CG15879	chr3L	RAL-385	2169107	2169159	404	8700	8296		Present	2169152	-	-1	GTTGT	YES
			RAL-441	2169090	2169203	8668	405		8263	Present	2169162	Full lenght	1	TTTTG
			RAL-395	2169070	2169204	409	8662	8253		Present	2169152	-	-1	GTTGT
18	CG30033, CG18336, dare	chr2R	RAL-491	11293606	11293690	408	8660	8252		Present	11293659	428 bp	-1	TTAGG	NO
			RAL-820	11293616	11293690	398	8660	8262		Present	11293659	428 bp	-1	TTAGG
			RAL-853	11293595	11293699	404	7		397	Absent	-	-	-	-
19	CG10029	chr3R	RAL-385	7317647	7317680	9020	9053	33		Present	7317652	-	1	GGTAT	NO
			RAL-392	7317660	7317692	9033	403		8630	Absent	-	-	-	-
			RAL-395	7317647	7317698	350	403	53		Present	7317652	-	1	GGTAT
20	CG33630, CR45205	chr3R	RAL-91	10062357	10062418	11	401	390		Present	10062340	-	1	CATAT	NO
			RAL-359	10062330	10062445	8667	407		8260	Present	10062340	-	1	CATAT
			RAL-508	10062324	10062445	8661	408		8253	Present	10062340	-	1	CATAT
21	CG9451, CG9449	chr3L	RAL-385	19497966	19498078	8672	9070	398		Present	19498036	-	1	TTGTT	NO
			RAL-392	19497974	19498077	8680	9069	389		Absent	-	-	-	-
			RAL-395	19497961	19498075	8673	9061	388		Present	19498036	-	1	TTGTT
22	CR43280	chr3L	RAL-879	18440617	18440662	9047	11		9036	Present	18440646	-	-1	TATAG	NO
			RAL-774	18440570	18440721	407	8666	8259		Present	18440646	-	-1	TATAG
			RAL-843	18440571	18440717	406	8670	8264		Present	18440646	-	-1	TATAG
23	CR44657	chrX	RAL-386	14114650	14114722	8660	404		8256	Present	14114700	-	1	GAGGA	YES
			RAL-765	14115629	14115686	9050	8664		386	Present	14115661	-	-1	GAACA
			RAL-774	14115560	14115717	9069	21		9048	Present	14115661	Full lenght	-1	GAACA
24	CR44701	chr2L	RAL-732	9887364	9887438	7	410	403		Present	9887412	-	1	TGCAT	NO
			RAL-727	9887358	9887440	8665	411		8254	Present	9887412	-	1	TGCAT
			RAL-908	9887336	9887450	8663	401		8262	Present	9887412	Full lenght	1	TGCAT
25	CR45407, CG42268	chr3L	RAL-861	9760782	9760854	8663	399		8264	Present	9760837	428 bp	1	TGTAC	NO
			RAL-712	9760784	9760853	8664	398		8266	Present	9760837	428 bp	1	TGTAC
			RAL-352	9760781	9760858	8662	404		8258	Present	9760837	428 bp	1	TGTAC
26	Rgk3	chr2R	RAL-136	21255575	21255635	411	10		401	Present	21255618	-	-1	CAAAC	NO
			RAL-301	21255520	21255686	403	8673	8270		Present	21255618		-1	CAAAC
			RAL-379	21256142	21256177	411	9039	8628		-	-	-	-	-
27	CG14326, CG14324	chr3R	RAL-336	17618978	17619026	391	8		383	Present	17619010	Full lenght	-1	ATGGG	NO
			RAL-338	17618975	17619037	9055	1		9054	Present	17619010	Full lenght	-1	ATGGG
			RAL-513	17618956	17619053	9054	2		9052	Present	17619010	Full lenght	-1	ATGGG
28	CG31678, CR45004	chr2L	RAL-853	20667093	20667192	8679	408		8271	Present	20667150	-	1	ACTAT	NO
			RAL-859	20667097	20667170	8664	401		8263	Present	20667150	-	1	ACTAT
			RAL-890	20667098	20667174	1	405	404		Present	20667150	Full lenght	1	ACTAT

## Sheet: 6C
Additional file 6C. Promoter regions where <3 strains putatively have a roo insertion based on TIDAL software predictions.
Genes	Strain	Chr	Chr_coord_5p (TIDAL)	Chr_coord_3p (TIDAL)	TE_start (TIDAL)	TE_end (TIDAL)	TE length	Number of predicted roo in the region
AP-1sigma,CG31140	RAL-149	chr3R	23962850	23962919	409	8663	8254	1
Acp54A1	RAL-57	chr2R	17133187	17133290	8669	402	8267	1
Acp65Aa	RAL-85	chr3L	6152914	6152994	8662	406	8256	1
Acp76A,CR44675	RAL-138	chr3L	19052086	19052243	13	403	390	1
Acsl	RAL-306_125b	chr2R	8674680	8674851	3	403	400	1
Argk	RAL-181	chr3L	9066335	9066411	399	8659	8260	1
AstC	RAL-555	chr2L	11081712	11081796	408	8660	8252	1
CCAP-R	RAL-310	chr3R	25956545	25956585	8683	391	8292	1
CG10137,CG33116	RAL-88	chr2L	19533011	19533060	9043	8667	376	1
CG10168	RAL-757	chr3R	23539069	23539140	10	409	399	1
CG10184,CG31145	RAL-884	chr3R	23605608	23605686	8664	406	8258	1
CG10205	RAL-324_100	chr2R	14832627	14832735	8693	411	8282	1
CG10911,Muc55B	RAL-189	chr2R	18052455	18052612	8680	401	8279	1
CG11158	RAL-340_100b	chrX	13682566	13682939	43	8979	8936	1
CG11160	RAL-361	chrX	11044362	11044526	8674	402	8272	1
CG11373	RAL-502	chr3R	5961267	5961377	397	8663	8266	1
CG11379	RAL-426	chrX	1179740	1179827	8686	408	8278	1
CG11458	RAL-822	chr3L	20905401	20905494	9032	8668	364	1
CG11594	RAL-307_125b	chr3L	4026114	4026284	409	11	398	1
CG12078	RAL-45	chr3L	3244368	3244439	8667	402	8265	1
CG12126	RAL-373_125b	chr2R	8263224	8263384	7	395	388	1
CG12209,CG12914	RAL-595	chr2R	10247568	10247637	401	4	397	1
CG12395	RAL-426	chrX	16063181	16063295	8665	9066	401	1
CG12481	RAL-88	chrX	14186828	14186847	8661	17	8644	1
CG12594	RAL-105	chr3R	11722129	11722181	411	31	380	1
CG12605	RAL-884	chr3L	3965116	3965188	408	8670	8262	1
CG12951,CG16749	RAL-897	chr3R	9330565	9330628	4	401	397	1
CG12964	RAL-69	chr2R	15497065	15497127	8663	392	8271	1
CG13183	RAL-703	chr2R	11912692	11912804	409	8	401	1
CG13229,shn	RAL-149	chr2R	11159765	11159840	408	8662	8254	1
CG13408	RAL-359	chr3R	22080059	22080113	22	9027	9005	1
CG1354	RAL-426	chrX	9778390	9778494	7	401	394	1
CG13639,ppk22	RAL-83	chr3R	24859894	24859970	4	408	404	1
CG13675	RAL-38	chr3L	8165984	8166133	8664	407	8257	1
CG13759,Vha36-3	RAL-894	chrX	2580879	2580988	413	14	399	1
CG1387	RAL-38	chrX	8385597	8385713	8664	404	8260	1
CG14082	RAL-228	chr3L	19136715	19136765	8665	9042	377	1
CG14244,CG14246	RAL-738	chr3R	26726879	26726942	8663	397	8266	1
CG14332	RAL-730	chr3R	17422508	17422574	6	406	400	1
CG14446	RAL-843	chrX	6226160	6226338	405	8663	8258	1
CG14626	RAL-367	chrX	1185035	1185107	8669	405	8264	1
CG14627	RAL-897	chrX	1181779	1181860	409	409	0	1
CG14659	RAL-138	chr3R	4831700	4831737	45	8679	8634	1
CG14708	RAL-908	chr3R	11553805	11553909	401	9	392	1
CG14752	RAL-158	chr2R	8590069	8590129	9050	8662	388	1
CG14837	RAL-508	chr3L	7559831	7559937	12	406	394	1
CG14926	RAL-805	chr2L	11343758	11343819	410	8685	8275	1
CG15021,nAChRbeta1	RAL-304_125b	chr3L	4436397	4436517	401	53	348	1
CG15068	RAL-737	chr2R	18390900	18390977	406	8665	8259	1
CG15219,CG31703	RAL-787	chr2L	22104853	22104868	8681	2	8679	1
CG15236	RAL-373_125b	chr2R	6829535	6829685	407	8666	8259	1
CG15278	RAL-356	chr2L	14876281	14876301	8663	25	8638	1
CG15483	RAL-375	chr2L	12761915	12761996	407	8663	8256	1
CG15695	RAL-894	chr3R	20841657	20841776	407	8664	8257	1
CG15711	RAL-280	chr2R	16364865	16364915	10	9054	9044	1
CG15741,CR43908	RAL-42	chrX	11838297	11838406	405	8672	8267	1
CG16772,CR45701,CG10680	RAL-239	chr2L	19963867	19963941	404	2	402	1
CG1678	RAL-176	chrX	21403215	21403298	8661	413	8248	1
CG16826	RAL-336	chr2L	13347334	13347376	389	19	370	1
CG16836	RAL-492	chr2R	18389057	18389089	9022	9053	31	1
CG1688,CR44208	RAL-83	chr2R	9788805	9788875	411	14	397	1
CG16964	RAL-176	chr2L	11947684	11947886	406	8677	8271	1
CG17003	RAL-502	chrX	20002395	20002471	403	8703	8300	1
CG17124	RAL-383	chr2L	10753867	10753980	3	404	401	1
CG17159,CG17162,CR43480	RAL-383	chrX	23091948	23092043	8688	407	8281	1
CG17287	RAL-45	chr2R	17158215	17158281	3	397	394	1
CG17321,CG33120	RAL-884	chr2L	18844894	18844944	401	4	397	1
CG17375	RAL-227	chr2L	6806125	6806193	7	405	398	1
CG17378	RAL-109_125b	chr2L	6774313	6774480	8665	393	8272	1
CG17549,fon	RAL-28	chr2L	19386637	19386686	397	8684	8287	1
CG17570	RAL-391_95b	chr2L	20264747	20264841	401	19	382	1
CG18258	RAL-714	chrX	17211924	17211978	8682	9063	381	1
CG18327,CG18324,CR44368	RAL-821_100b	chr2R	14168426	14168514	8672	9046	374	1
CG18672,CG18673	RAL-818	chr3R	31262111	31262184	405	4	401	1
CG2022	RAL-321	chr3R	4988731	4988849	405	8663	8258	1
CG2120	RAL-761	chrX	8135837	8135905	407	8663	8256	1
CG2574,CG32651	RAL-91	chrX	12408673	12408804	393	8643	8250	1
CG30039	RAL-787	chr2R	12051889	12051964	8669	410	8259	1
CG30187,Nup214	RAL-307_125b	chr2R	22918797	22918902	9034	40	8994	1
CG30369	RAL-28	chr2R	8259191	8259268	1	408	407	1
CG30389	RAL-138	chr2R	21156996	21157096	17	9058	9041	1
CG30416,CG9861	RAL-714	chr2R	23323441	23323526	8661	410	8251	1
CG30438	RAL-405	chr2R	5496474	5496542	404	8712	8308	1
CG30486,CR45468	RAL-373_125b	chr2R	12848796	12848962	404	8669	8265	1
CG31174	RAL-91	chr3R	21869592	21869652	403	7	396	1
CG31313,CG8066	RAL-256	chr3R	14567449	14567509	411	8675	8264	1
CG31998	RAL-748_125b	chr4	206229	206382	393	12	381	1
CG32395	RAL-360_125	chr3L	6668096	6668277	8665	409	8256	1
CG32444,CG32445	RAL-359	chr3L	21639140	21639206	38	392	354	1
CG32633	RAL-93	chrX	13561576	13561644	11	407	396	1
CG32643	RAL-93	chrX	12984427	12984490	8678	405	8273	1
CG32683	RAL-804	chrX	10452444	10452492	9046	7	9039	1
CG32751,CG32750	RAL-309	chrX	6196578	6196662	413	1	412	1
CG33268	RAL-642	chr3L	11591626	11591667	8687	393	8294	1
CG33272	RAL-57	chr3L	11510878	11511061	160	8605	8445	1
CG33286	RAL-804	chr3L	20974733	20974779	2	376	374	1
CG3330	RAL-409_125b	chr3R	27330718	27330879	8675	400	8275	1
CG33483	RAL-819	chr3R	30902450	30902526	356	4	352	1
CG33639	RAL-189	chrX	18225494	18225666	405	8669	8264	1
CG33702	RAL-383	chr3L	9513485	9513611	8660	410	8250	1
CG33970	RAL-714	chr3R	26318807	26318878	406	8665	8259	1
CG34054	RAL-40	chr2R	11410426	11410545	8664	407	8257	1
CG34106,beat-IIIa	RAL-491	chr2L	17130585	17130661	8666	412	8254	1
CG34193,CG4847	RAL-336	chr2R	17511438	17511505	403	8672	8269	1
CG34236	RAL-382	chr2R	13605626	13605802	407	8666	8259	1
CG34238	RAL-381	chr3L	10626135	10626171	411	9038	8627	1
CG34316,CR43471,tefu	RAL-563	chr3R	15231821	15231881	2	402	400	1
CG34320	RAL-820	chrX	1164491	1164521	1	29	28	1
CG34330	RAL-88	chrX	19069369	19069444	8663	403	8260	1
CG34384	RAL-837	chr3R	7814642	7814746	411	19	392	1
CG34402,CG10096,CG10097	RAL-361	chr3R	12393392	12393543	400	8685	8285	1
CG34452	RAL-228	chr3L	15687928	15687983	8663	9045	382	1
CG3604,CG16712	RAL-377	chr2L	3696985	3697086	406	17	389	1
CG42335	RAL-83	chr3R	21758375	21758455	414	8668	8254	1
CG42397	RAL-491	chr3L	11974051	11974114	405	2	403	1
CG42404,CG6499	RAL-373_125b	chr3R	15249623	15249706	9053	8717	336	1
CG42404	RAL-223	chr3R	15249666	15249834	8668	400	8268	1
CG42650	RAL-370	chr3R	7391446	7391554	408	8674	8266	1
CG42694,CG3831	RAL-405	chr2R	22941528	22941622	406	8663	8257	1
CG42758	RAL-370	chr3L	14567568	14567670	8669	396	8273	1
CG42784,CG42810	RAL-589	chr2L	13459746	13459808	397	8668	8271	1
CG42784	RAL-38	chr2L	13423026	13423139	9063	8663	400	1
CG42831	RAL-799	chr3L	10814466	10814535	8664	397	8267	1
CG42852	RAL-26	chr3L	16755188	16755259	409	8674	8265	1
CG43076	RAL-732	chrX	15223880	15223936	8668	396	8272	1
CG43190,CR44304,Sln	RAL-861	chr2R	11845105	11845128	9042	9065	23	1
CG43391,CG33269	RAL-338	chr3L	11581042	11581091	404	27	377	1
CG4374	RAL-21	chr3R	23471812	23471931	1	409	408	1
CG43795,CR43792	RAL-176	chr2R	23476709	23476991	409	37	372	1
CG4382	RAL-721	chr2L	9600915	9600971	8679	400	8279	1
CG43901,v	RAL-320	chrX	10923622	10923733	8665	399	8266	1
CG45060	RAL-712	chrX	9868697	9868713	8663	8679	16	1
CG4520	RAL-321	chr3R	15744506	15744620	405	8667	8262	1
CG45691	RAL-181	chr2L	17321049	17321132	411	8662	8251	1
CG5168,pie	RAL-149	chr2L	10423213	10423270	8673	9062	389	1
CG5397	RAL-362_125b	chr2L	1239726	1239898	3	9068	9065	1
CG5440	RAL-21	chr2L	1334203	1334299	5	9052	9047	1
CG5973	RAL-531	chr2L	7437771	7437873	400	8674	8274	1
CG7140	RAL-208	chr3L	22028378	22028450	8666	402	8264	1
CG7300,CR44181	RAL-707	chr2L	10695616	10695688	3	9066	9063	1
CG7510,scaRNA:MeU4-A65	RAL-818	chr3L	17628201	17628254	8676	393	8283	1
CG7512	RAL-913	chr3L	11513815	11514003	8671	409	8262	1
CG7560	RAL-40	chr3L	11424886	11424989	391	8663	8272	1
CG7582	RAL-894	chr3R	29681292	29681406	8	410	402	1
CG7742	RAL-177	chr2L	5214764	5215060	315	5	310	1
CG7777	RAL-375	chr2R	11439832	11439895	409	8682	8273	1
CG8299	RAL-377	chr2R	15941976	15942073	393	8	385	1
CG8343	RAL-805	chr2R	6179602	6179680	411	5	406	1
CG8483	RAL-362_125b	chr3R	13214224	13214356	19	9042	9023	1
CG8564	RAL-790	chr3L	7388340	7388382	8699	378	8321	1
CG8945	RAL-374	chrX	17088002	17088087	8674	399	8275	1
CG9098,Gal	RAL-437_125	chr2L	6007155	6007327	407	8671	8264	1
CG9313	RAL-757	chr2R	20979321	20979397	8665	405	8260	1
CG9465	RAL-195	chr2L	8772417	8772479	400	8674	8274	1
CG9722,CG42500	RAL-217	chr3R	14152819	14152875	405	8686	8281	1
CG9759	RAL-714	chr3R	13609735	13609763	28	8664	8636	1
CG9967,eys	RAL-820	chr2L	2312008	2312083	412	8670	8258	1
CR42844	RAL-721	chr2L	9305330	9305380	20	401	381	1
CR43334	RAL-646	chr3L	634372	634452	409	1	408	1
CR43426	RAL-894	chr3L	22849867	22849915	8716	8668	48	1
CR43490	RAL-367	chr3R	17288104	17288167	406	8679	8273	1
CR43613	RAL-75	chr3R	29534696	29534834	9063	8667	396	1
CR43625	RAL-426	chr3L	15437068	15437119	9021	409	8612	1
CR43626	RAL-849	chr3L	3252076	3252199	399	8711	8312	1
CR43715	RAL-383	chr2L	5434704	5434747	8663	41	8622	1
CR43751	RAL-765	chr2L	2182916	2182990	403	8665	8262	1
CR43811	RAL-21	chr2R	13792223	13792304	3	9042	9039	1
CR43819	RAL-787	chr2L	17085167	17085220	392	8675	8283	1
CR43883	RAL-315_125b	chr3L	820844	820995	5	9047	9042	1
CR43950	RAL-93	chr3L	16018428	16018477	9052	8676	376	1
CR44077	RAL-352	chr2L	3818522	3818557	18	9053	9035	1
CR44081	RAL-38	chr2L	6813051	6813169	8664	406	8258	1
CR44110	RAL-818	chrX	14519406	14519436	8662	21	8641	1
CR44317	RAL-441	chr3R	4600231	4600346	404	8665	8261	1
CR44367	RAL-101	chr2R	13855850	13855900	8668	9046	378	1
CR44376	RAL-821_100b	chr2R	16964566	16964676	9050	8664	386	1
CR44380	RAL-406	chr2R	16815884	16816007	412	8664	8252	1
CR44423	RAL-440	chrX	15636132	15636234	8666	401	8265	1
CR44458	RAL-409_125b	chr2R	15371727	15371891	11	403	392	1
CR44486	RAL-375	chr2L	18401224	18401292	395	8662	8267	1
CR44498	RAL-317	chrX	6001577	6001638	8675	400	8275	1
CR44503	RAL-409_125b	chr2R	19634502	19634656	399	6	393	1
CR44505	RAL-821_100b	chr2R	19684207	19684327	407	10	397	1
CR44545	RAL-301_125b	chr3L	10789818	10789966	8679	391	8288	1
CR44553	RAL-714	chr3L	12658556	12658620	8662	393	8269	1
CR44621	RAL-377	chrX	13396333	13396429	8689	409	8280	1
CR44685	RAL-40	chr3L	20652481	20652542	394	8700	8306	1
CR44691,Socs16D	RAL-908	chrX	17828020	17828133	7	412	405	1
CR44697	RAL-380	chr2L	4347613	4347683	6	405	399	1
CR44703,Cht9	RAL-406	chr2R	21069676	21069792	411	8670	8259	1
CR44732	RAL-437_125	chr2L	14430939	14431107	405	9	396	1
CR44856	RAL-181	chr2L	14576262	14576332	408	8667	8259	1
CR44967,CG43063	RAL-907	chr3R	13086006	13086053	9023	407	8616	1
CR44999,Gas8	RAL-303_125b	chrX	3504839	3505007	400	8668	8268	1
CR45231	RAL-59	chr2R	19786901	19786976	8664	403	8261	1
CR45239,CR45238	RAL-849	chr3L	6641931	6642092	400	8675	8275	1
CR45278	RAL-426	chr2R	13245092	13245202	401	3	398	1
CR45281,Or45b	RAL-42	chr2R	9559207	9559323	1	9066	9065	1
CR45285	RAL-908	chr2L	16965220	16965335	405	8664	8259	1
CR45319,CR45318	RAL-361	chr2R	11995621	11995784	9061	7	9054	1
CR45349	RAL-508	chr2L	15280325	15280430	399	5	394	1
CR45375,loh	RAL-41	chr2L	10442289	10442310	8690	8669	21	1
CR45377	RAL-774_125	chr2R	11706386	11706539	401	15	386	1
CR45379	RAL-217	chr3L	3864518	3864544	9046	409	8637	1
CR45393	RAL-819	chr3L	17947889	17948019	8667	411	8256	1
CR45403	RAL-732	chr3L	10239959	10240009	397	8683	8286	1
CR45414	RAL-492	chr3L	6937392	6937512	9071	8664	407	1
CR45422,Fie	RAL-395	chr3L	3892242	3892337	40	412	372	1
CR45431	RAL-41	chr3L	22498202	22498278	8666	407	8259	1
CR45434	RAL-818	chr3L	19454673	19454730	408	8687	8279	1
CR45533	RAL-189	chrX	7444953	7445087	8702	9063	361	1
CR45551,CR45550	RAL-136	chr3R	8229381	8229414	6	9052	9046	1
CR45552,CR45553	RAL-897	chr3R	30530415	30530489	1	9054	9053	1
CR45571	RAL-304_125b	chr3R	30612667	30612828	8674	399	8275	1
CR45574	RAL-900_125b	chr3R	8546620	8546784	8676	404	8272	1
CR45583	RAL-461	chr3R	12329209	12329318	406	8672	8266	1
CR45609	RAL-362_125b	chrX	18312118	18312282	403	11	392	1
CR45622	RAL-356	chrX	18228557	18228605	9046	8669	377	1
CR45625	RAL-40	chrX	12912751	12912874	8664	411	8253	1
CR45656,CR45657	RAL-373_125b	chr3R	25847686	25847846	402	8678	8276	1
CR45661	RAL-383	chr3L	22909663	22909776	411	8673	8262	1
CR45662,CG6356	RAL-437_125	chr3R	24283633	24283786	401	12	389	1
CR45673	RAL-492	chr3R	4635233	4635309	408	8708	8300	1
CR45694	RAL-884	chr2L	15841862	15841932	401	8666	8265	1
CR45743	RAL-374	chr3L	5378321	5378431	406	8	398	1
CR45748,CG43894	RAL-217	chr3L	12889846	12889902	16	402	386	1
CanA1	RAL-228	chr3R	31039131	31039212	8664	409	8255	1
Cht9,CR44703	RAL-787	chr2R	21067853	21067909	8675	394	8281	1
Cngl,CG9164	RAL-38	chrX	15385798	15385906	8663	395	8268	1
Con	RAL-320	chr3L	4963164	4963266	8664	400	8264	1
Cpr65Aw	RAL-765	chr3L	6142677	6142750	1	402	401	1
Cpr76Bb	RAL-774_125	chr3L	19519423	19519579	397	8930	8533	1
Cpr76Bd	RAL-440	chr3L	19532555	19532656	407	7	400	1
Csas,fln,CR45161	RAL-820	chr3L	19989245	19989329	411	8663	8252	1
Cul3,yuri,	RAL-584_125b	chr2L	15265044	15265206	6	397	391	1
CycD	RAL-42	chrX	15909743	15909838	401	8679	8278	1
Cyp12a5	RAL-492	chr3R	19132516	19132627	407	8672	8265	1
Cyp6a13	RAL-189	chr2R	8570194	8570351	394	9	385	1
Dfd	RAL-849	chr3R	6791337	6791500	6	394	388	1
Dh44-R1	RAL-83	chr2R	14378282	14378447	407	93	314	1
Dic2	RAL-738	chr3R	20502365	20502438	8664	9064	400	1
Dic61B,p130CAS	RAL-642	chr3L	152656	152708	22	402	380	1
Dscam1,CR45129	RAL-908	chr2R	7333707	7333819	8669	406	8263	1
Eaat2	RAL-301_125b	chr2L	744514	744646	400	8704	8304	1
Elo68beta,Elo68alpha	RAL-91	chr3L	11101780	11101858	411	8669	8258	1
Epac	RAL-732	chr2R	6797170	6797243	8666	403	8263	1
Fie,CR45422	RAL-385	chr3L	3892275	3892316	355	399	44	1
Fkbp14	RAL-338	chr2R	21498347	21498400	17	398	381	1
GABA-B-R3	RAL-324_100	chr2L	749482	749677	9031	8664	367	1
Gr10a,Or10a	RAL-381	chrX	11415813	11415865	23	403	380	1
Gr36c,CG31750	RAL-309	chr2L	17181696	17181744	8694	407	8287	1
Gr89a,decay	RAL-892	chr3R	16498998	16499114	9067	8664	403	1
GstO2,GstO1	RAL-40	chr3L	8523562	8523675	6	9070	9064	1
Gyc-89Da	RAL-42	chr3R	16472127	16472239	408	8	400	1
HP4,CG8042	RAL-325	chr3L	7975345	7975392	392	8665	8273	1
Hs6st,CG4459	RAL-301_125b	chr3R	19929098	19929259	11	400	389	1
Hsromega	RAL-703	chr3R	21310616	21310708	404	8668	8264	1
IM3,CG16836	RAL-26	chr2R	18388751	18388808	407	22	385	1
IM3	RAL-306_125b	chr2R	18388179	18388342	8672	399	8273	1
InR,CR43653	RAL-41	chr3R	21592563	21592616	8664	9046	382	1
Ir21a,CR43609	RAL-301_125b	chr2L	22422	22595	8667	9067	400	1
Jon99Fi	RAL-223	chr3R	30488617	30488779	401	8674	8273	1
Kaz1-ORFB	RAL-142	chr3L	217292	217415	8676	407	8269	1
Keap1	RAL-358	chr3R	17076891	17076922	8661	29	8632	1
Lkr	RAL-517	chr3L	5529648	5529719	8667	403	8264	1
Mipp1,CG43206	RAL-40	chr3L	16566773	16566888	403	8664	8261	1
Msr-110	RAL-439	chr3L	5577619	5577742	8663	409	8254	1
Nmt,mthl7	RAL-822	chr3L	8178522	8178667	8670	409	8261	1
Oatp33Ea,CG5421	RAL-75	chr2L	12445932	12445981	9016	402	8614	1
Obp56c	RAL-233	chr2R	19701511	19701538	406	9046	8640	1
Odc1	RAL-382	chr2R	8004646	8004762	9042	8699	343	1
Or33a	RAL-321	chr2L	11934352	11934454	1	9053	9052	1
Or59a	RAL-91	chr2R	23441229	23441312	8664	9062	398	1
Peritrophin-15a,CG13385	RAL-109_125b	chr2L	8396326	8396476	16	394	378	1
Pu,CG4286	RAL-502	chr2R	21178622	21178728	404	7	397	1
RhoGEF64C	RAL-189	chr3L	4693332	4693496	9	401	392	1
SPR	RAL-223	chrX	5446289	5446467	8665	409	8256	1
Set1	RAL-705	chr3L	25107207	25107287	8664	408	8256	1
Sgs8,Sgs7	RAL-908	chr3L	11509447	11509554	8667	397	8270	1
Src64B	RAL-181	chr3L	4598998	4599078	8663	407	8256	1
TSG101	RAL-837	chr3L	16841956	16842072	8664	404	8260	1
Tab2,CG7461	RAL-849	chr2R	19304677	19304868	411	8664	8253	1
TotZ	RAL-761	chr3R	20877302	20877373	5	9067	9062	1
Trpm	RAL-804	chr2R	15307038	15307071	9041	411	8630	1
TyrRII	RAL-730	chr3R	17737009	17737071	6	9059	9053	1
Ugt86Dc,Ugt86Da	RAL-705	chr3R	11156705	11156786	8666	412	8254	1
Ugt86De,Ugt35b	RAL-359	chr3R	11168203	11168321	8662	409	8253	1
beat-Ib	RAL-730	chr2L	15939803	15939886	410	8662	8252	1
beat-Vc	RAL-535	chr3R	12783596	12783668	406	5	401	1
btl,CG8100	RAL-716	chr3L	14083259	14083320	8664	9052	388	1
c-cup	RAL-757	chr2L	1832500	1832573	8667	404	8263	1
cher	RAL-705	chr3R	17117299	17117368	8676	410	8266	1
cpo	RAL-761	chr3R	17937570	17937604	9051	8691	360	1
d4	RAL-189	chr2R	5258521	5258578	9	8730	8721	1
dpr12	RAL-849	chr2R	5804400	5804572	9066	8666	400	1
dpr2	RAL-325	chr2L	10964340	10964433	8662	404	8258	1
dpr3	RAL-307_125b	chr2L	2095149	2095277	400	8686	8286	1
ey	RAL-805	chr4	710934	711009	401	8661	8260	1
frac	RAL-589	chr3L	7562609	7562678	410	13	397	1
glob3	RAL-367	chr3R	5830088	5830151	395	8668	8273	1
grh	RAL-639	chr2R	17803389	17803439	8666	9045	379	1
grsm,CG14384,CG7381	RAL-189	chr3R	12967731	12967886	392	8673	8281	1
hig	RAL-804	chr2R	9247380	9247416	411	9038	8627	1
hoe2,hoe1	RAL-822	chr2L	4932785	4932864	9034	18	9016	1
klar,CR45118	RAL-913	chr3L	527247	527412	403	8674	8271	1
l(2)SH0834,Cdk5alpha	RAL-861	chr2L	10311027	10311105	413	8667	8254	1
l(3)76BDr,CG9279	RAL-513	chr3L	19544303	19544397	7	9052	9045	1
lcs	RAL-405	chrX	21397451	21397570	8663	406	8257	1
lectin-22C,CG42296	RAL-374	chr2L	2036355	2036476	8664	409	8255	1
lectin-29Ca,Acp29AB	RAL-38	chr2L	8393357	8393455	21	409	388	1
ligatin	RAL-382	chr3R	29151737	29151913	7	409	402	1
mbo,CG43630,CG6188	RAL-908	chr3R	12676482	12676513	9051	355	8696	1
mei-P26	RAL-371_125b	chrX	9166367	9166539	404	8669	8265	1
msn	RAL-324_100	chr3L	2586923	2587103	410	8735	8325	1
mthl4	RAL-509	chr2R	17447736	17447815	8663	407	8256	1
mthl6	RAL-217	chr3L	7485589	7485669	8664	408	8256	1
mthl7,Nmt	RAL-832	chr3L	8178606	8178648	9026	405	8621	1
nerfin-1	RAL-913	chr3L	908923	909044	8699	400	8299	1
olf186-F	RAL-639	chr2R	17844370	17844387	21	4	17	1
ord	RAL-441	chr2R	23275055	23275169	3	9070	9067	1
otk	RAL-443	chr2R	12020141	12020236	389	6	383	1
oys,CR44295	RAL-181	chr2R	10044570	10044650	8664	409	8255	1
pcm,CR43260	RAL-176	chrX	19485698	19485778	8666	410	8256	1
pdm3,cola,swif	RAL-646	chr2R	8364770	8364843	409	6	403	1
phl,CR33218	RAL-409_125b	chrX	2330188	2330335	9045	8671	374	1
psh,Hayan	RAL-555	chrX	18484234	18484304	9062	8664	398	1
psq,CG11883	RAL-757	chr2R	10617320	10617362	399	276	123	1
rib	RAL-426	chr2R	19270419	19270511	4	9050	9046	1
santa-maria	RAL-443	chr2L	7450155	7450262	8667	404	8263	1
sick,CR43827	RAL-367	chr2L	19922997	19923024	9045	409	8636	1
skpD	RAL-441	chrX	19812409	19812522	404	2	402	1
slif	RAL-309	chr3L	22881311	22881388	8664	404	8260	1
spri	RAL-307_125b	chrX	10585644	10585806	399	9	390	1
sty	RAL-890	chr3L	3424614	3424674	8665	9053	388	1
thetaTry	RAL-737	chr2R	11342973	11343037	400	8672	8272	1
unc80	RAL-26	chr3R	27662156	27662228	403	8667	8264	1
wb,CR43639	RAL-303_125b	chr2L	14291625	14291786	401	8675	8274	1
yellow-g	RAL-461	chr3L	2273120	2273242	8661	408	8253	1
yin,CG2930	RAL-325	chrX	3869031	3869090	3	9054	9051	1
Btd,Efr	RAL-317	chrX	6219616	6219679	7	398	391	2
Btd,Efr	RAL-318	chrX	6219616	6219689	8671	408	8263	2
CG10748	RAL-799	chr3L	12972348	12972428	8664	408	8256	2
CG10748	RAL-737	chr3L	12972349	12972424	1	404	403	2
CG12990,chas	RAL-804	chrX	17672081	17672153	409	7	402	2
CG12990,chas	RAL-887	chrX	17672076	17672177	394	5	389	2
CG12998	RAL-804	chrX	17218345	17218422	8664	405	8259	2
CG12998	RAL-887	chrX	17218327	17218437	2	401	399	2
CG13544	RAL-229_125b	chr2R	23140948	23141107	404	8681	8277	2
CG13544	RAL-373_125b	chr2R	23140988	23141107	410	50	360	2
CG14662	RAL-280	chr3R	4984152	4984211	8663	387	8276	2
CG14662	RAL-409_125b	chr3R	4984114	4984264	9	390	381	2
CG15661,CG4302	RAL-338	chr2R	21215307	21215324	9047	401	8646	2
CG15661,CG4302	RAL-821_100b	chr2R	21215270	21215323	43	9038	8995	2
CG15767,mir-4963	RAL-801_125b	chrX	5790831	5790965	8704	408	8296	2
CG15767,mir-4963	RAL-802_125b	chrX	5790799	5790965	8	401	393	2
CG15905	RAL-441	chr2R	19648141	19648206	9026	5	9021	2
CG15905	RAL-361	chr2R	19648067	19648231	402	8674	8272	2
CG17234	RAL-338	chr2L	2253010	2253033	9039	400	8639	2
CG17234	RAL-233	chr2L	2253010	2253043	9039	409	8630	2
CG1986	RAL-804	chrX	9911378	9911451	8672	409	8263	2
CG1986	RAL-395	chrX	9911347	9911477	3	409	406	2
CG2291	RAL-913	chr2R	8261443	8261601	8	394	386	2
CG2291	RAL-365	chr2R	8261485	8261548	8664	391	8273	2
CG31183	RAL-908	chr3R	15870201	15870318	8664	407	8257	2
CG31183	RAL-757	chr3R	15870226	15870296	5	404	399	2
CG31345	RAL-716	chr3R	12817426	12817485	19	406	387	2
CG31345	RAL-859	chr3R	12817410	12817487	3	408	405	2
CG3290,CG3292	RAL-280	chr2R	22205994	22206063	403	8670	8267	2
CG3290,CG3292	RAL-897	chr2R	22205988	22206067	409	2	407	2
CG33120,CG17321	RAL-239	chr2L	18844868	18844947	407	8665	8258	2
CG33120,CG17321	RAL-38	chr2L	18844850	18844951	405	8681	8276	2
CG33143	RAL-808_125b	chr2R	22613943	22614091	399	8670	8271	2
CG33143	RAL-727	chr2R	22613977	22614056	408	8663	8255	2
CG34462	RAL-832	chr3L	8328646	8328765	407	8663	8256	2
CG34462	RAL-822	chr3L	8328642	8328780	406	8662	8256	2
CG3777,CG13375	RAL-765	chrX	294819	294897	8661	408	8253	2
CG3777,CG13375	RAL-894	chrX	294806	294914	7	9068	9061	2
CG4213	RAL-350	chr2L	402294	402379	8667	410	8257	2
CG4213	RAL-358	chr2L	402297	402366	8670	397	8273	2
CG43403	RAL-374	chr2L	2620360	2620405	9021	403	8618	2
CG43403	RAL-91	chr2L	2620361	2620390	9042	409	8633	2
CG43750	RAL-303_125b	chr2L	2390676	2390852	9060	8661	399	2
CG43750	RAL-304_125b	chr2L	2390674	2390852	9062	8661	401	2
CG4409	RAL-716	chr2R	16442832	16442912	406	8662	8256	2
CG4409	RAL-732	chr2R	16442832	16442898	407	8676	8269	2
CG7298,obst-F	RAL-306_125b	chr3L	20201867	20202037	8670	404	8266	2
CG7298,obst-F	RAL-303_125b	chr3L	20201862	20202036	1	403	402	2
CG8046	RAL-40	chr2R	9164473	9164593	409	1	408	2
CG8046	RAL-821_100b	chr2R	9164888	9165017	8666	409	8257	2
CG8750	RAL-730	chr3L	13843006	13843061	18	401	383	2
CG8750	RAL-805	chr3L	13842986	13843066	8662	406	8256	2
CG9422,Tdc1	RAL-890	chr2R	6680209	6680290	8664	409	8255	2
CG9422,Tdc1	RAL-563	chr2R	6680219	6680287	8674	406	8268	2
CG9766	RAL-195	chr3R	4277814	4277890	407	8663	8256	2
CG9766	RAL-83	chr3R	4277857	4277921	406	8678	8272	2
CR41443	RAL-57	chr2R	5254667	5254775	391	8668	8277	2
CR41443	RAL-313	chr2R	5254676	5254738	406	8680	8274	2
CR43718	RAL-359	chr2L	396474	396589	8665	404	8261	2
CR43718	RAL-595	chr2L	396493	396574	8664	409	8255	2
CR43987,CG6893	RAL-712	chr3L	18694012	18694095	397	8669	8272	2
CR43987,CG6893	RAL-352	chr3L	18694067	18694086	8695	13	8682	2
CR44135,CG18547	RAL-45	chr3R	11978356	11978421	6	399	393	2
CR44135,CG18547	RAL-136	chr3R	11978374	11978421	8671	412	8259	2
CR44166	RAL-761	chr2R	6841459	6841535	8666	406	8260	2
CR44166	RAL-373_125b	chr2R	6841259	6841413	397	8664	8267	2
CR44575	RAL-367	chr2L	5809625	5809701	3	9070	9067	2
CR44575	RAL-109_125b	chr2L	5810188	5810333	8672	9045	373	2
CR44626	RAL-359	chr2R	19926333	19926447	403	1	402	2
CR44626	RAL-321	chr2R	19926327	19926449	409	8663	8254	2
CR44799,CR44800	RAL-313	chr2L	7636649	7636681	264	9043	8779	2
CR44799,CR44800	RAL-426	chr2L	7636610	7636697	8910	9041	131	2
CR45266	RAL-358	chr2R	12778901	12778928	8669	8696	27	2
CR45266	RAL-350	chr2R	12778896	12778975	8664	409	8255	2
CR45310	RAL-391_95b	chr2R	18226544	18226669	8664	413	8251	2
CR45310	RAL-324_100	chr2R	18226539	18226673	8664	412	8252	2
CR45371	RAL-832	chr2L	8345476	8345583	12	406	394	2
CR45371	RAL-822	chr2L	8345468	8345595	16	403	387	2
CR45447	RAL-365	chr2L	13096746	13096814	399	8667	8268	2
CR45447	RAL-913	chr2L	13096697	13096854	398	8677	8279	2
CR45557	RAL-832	chr3R	32026402	32026466	8682	9055	373	2
CR45557	RAL-822	chr3R	32026393	32026463	33	9025	8992	2
CheB38a	RAL-790	chr2L	20819013	20819140	413	8665	8252	2
CheB38a	RAL-804	chr2L	20818664	20818722	9	398	389	2
DAAM	RAL-374	chrX	1316129	1316228	21	408	387	2
DAAM	RAL-837	chrX	1316104	1316221	8660	401	8259	2
FMRFaR	RAL-358	chr3L	3001285	3001350	8670	400	8270	2
FMRFaR	RAL-350	chr3L	3001300	3001359	22	409	387	2
Gbs-76A	RAL-716	chr3L	19292940	19293013	8666	403	8263	2
Gbs-76A	RAL-382	chr3L	19292893	19293063	5	405	400	2
GstE11	RAL-765	chr2R	18503371	18503461	8671	412	8259	2
GstE11	RAL-849	chr2R	18503352	18503500	8702	401	8301	2
PRL-1	RAL-802_125b	chr2L	16250087	16250251	8665	394	8271	2
PRL-1	RAL-882	chr2L	16250134	16250191	8662	9046	384	2
beat-IIIb,CR44408	RAL-383	chr2L	16983000	16983113	5	406	401	2
beat-IIIb,CR44408	RAL-492	chr2L	16982802	16983110	8680	403	8277	2
futsch	RAL-375	chrX	1409966	1410040	410	4	406	2
futsch	RAL-223	chrX	1409921	1410087	401	8671	8270	2
heph,CR45556	RAL-911	chr3R	32013308	32013387	11	401	390	2
heph,CR45556	RAL-907	chr3R	32013301	32013388	4	9042	9038	2
l(3)mbn	RAL-911	chr3L	6128988	6129102	404	8666	8262	2
l(3)mbn	RAL-461	chr3L	6128983	6129099	409	5	404	2
let-7-C	RAL-362_125b	chr2L	18472460	18472631	403	4	399	2
let-7-C	RAL-310	chr2L	18471850	18471923	402	8664	8262	2
lush,CG9372	RAL-730	chr3L	19606125	19606206	411	8663	8252	2
lush,CG9372	RAL-805	chr3L	19606123	19606204	411	2	409	2
sqa	RAL-513	chr2R	9746663	9746771	408	8674	8266	2
sqa	RAL-377	chr2R	9745659	9745769	7	407	400	2
