# Supplementary material for: A unique cluster of roo insertions in the promoter region of a stress response gene in Drosophila melanogaster
Source: Mob DNA. 2019 Mar 13;10:10. doi: 10.1186/s13100-019-0152-9 (PMC6415491; doi:10.1186/s13100-019-0152-9)
Supplement: Supplementary file 10 — Phylogenetic tree of the 20 roo solo-LTR found in CG18446 promoter region and 115 other roo insertions annotated in the reference genome. (TXT 6 kb) [file 13100_2019_152_MOESM10_ESM.txt]

((FBti0020131:0.00000095275797606147,(((((FBti0019461:0.00439837781624463197,FBti0020047:0.00023307253464348237):0.00000095275797606147,FBti0020145:0.00035271187171464168):0.00023281084606104267,((FBti0060681:0.00011604025011133969,FBti0020129:0.00023286342362546932):0.00046676668233772281,(FBti0019173:0.00000095275797606147,roo:0.00011623405602061341):0.00058305255811374644):0.00011516023188488629):0.00011663279069259779,(((FBti0019278:0.00023282041403568698,((FBti0019985inv:0.00469785587259081722,roo-42:0.00000095275797606147):0.00468926943722107210,(((FBti0019018:0.00058148582611210198,((((FBti0019019:0.00105104639512688491,(((FBti0059767:0.00000095275797606147,FBti0019752:0.00023537517799854523):0.00034915006104648563,(((roo-90inv:0.01447210032380415873,FBti0019435:0.00000095275797606147):0.00011347309127965815,FBti0019016:0.00000095275797606147):0.00000095275797606147,FBti0019985*:0.00000095275797606147):0.00000095275797606147):0.00011655679801793160,FBti0019544:0.00038208852470962107):0.00000095275797606147):0.00023183158614004543,FBti0019031:0.00050914921056243497):0.00000095275797606147,((((((FBti0019021:0.00063830473722445956,FBti0019285:0.00038240629657644982):0.00063851375645350048,(FBti0020063:0.00046536803304739644,(((FBti0019597:0.00023268039795250702,FBti0020187:0.00023263323817910396):0.00105097371202392742,FBti0019027:0.00034943707858249752):0.00000095275797606147,(((((roo-56:0.00722146053247711955,FBti0020085:0.00000095275797606147):0.00000095275797606147,roo-393:0.00000095275797606147):0.00000095275797606147,FBti0019665:0.00000095275797606147):0.00024285920304851474,(FBti0019363:0.00000095275797606147,FBti0019406:0.00000095275797606147):0.00034854274332509627):0.00000095275797606147,FBti0019402:0.00081733283113703890):0.00023198857846678245):0.00011631448462537597):0.00000095275797606147):0.00023253042535864636,FBti0019138:0.00023275896574487991):0.00000095275797606147,(FBti0019175:0.00023264401472075890,FBti0019068:0.00034928531484234839):0.00000095275797606147):0.00000095275797606147,((FBti0019431:0.00034906679424455840,(FBti0019436:0.00023558386087907835,FBti0019539:0.00034916742576682934):0.00023278443508787923):0.00000095275797606147,FBti0059768:0.00000095275797606147):0.00000095275797606147):0.00000095275797606147,((((FBti0019532:0.00024286563864339176,FBti0020093:0.00034906694821776639):0.00000095275797606147,((FBti0019131:0.00060045060697787040,(FBti0062208:0.00023258269644251331,FBti0019196:0.00000095275797606147):0.00000095275797606147):0.00023209651149350258,(FBti0019572:0.00000095275797606147,(FBti0019025:0.00000095275797606147,FBti0019028:0.00011662655296991606):0.00000095275797606147):0.00058312147866092028):0.00000095275797606147):0.00000095275797606147,((FBti0019140****:0.00014244582780437872,((FBti0019022:0.00012741342342442502,(roo+278:0.00000095275797606147,FBti0059830:0.00011250564610576127):0.00000095275797606147):0.00000095275797606147,(roo+192:0.00839409425538830897,roo-378:0.03865155723836171536):0.00124302960687344157):0.00000095275797606147):0.00000095275797606147,((FBti0019553:0.00081648337627686688,((FBti0019026:0.00046705793366260822,(((FBti0063895:0.00250101677517159532,FBti0060416:0.00716154255858163398):0.00766408261340413826,FBti0061311:0.01476771041343427973):0.00839667720731813311,FBti0062794:0.00000095275797606147):0.00014520467810584970):0.00023215970782298898,(FBti0062347:0.00000095275797606147,(FBti0020106:0.00470223796401834232,roo+175**:0.00000095275797606147):0.00000095275797606147):0.00073821227421529015):0.00000095275797606147):0.00011633789257115705,FBti0059731:0.00188597334361628993):0.00000095275797606147):0.00000095275797606147):0.00000095275797606147,FBti0019148:0.00000095275797606147):0.00000095275797606147):0.00000095275797606147):0.00000095275797606147,((((((FBti0020150:0.00023307068913638361,(FBti0019067:0.00102123635349991014,FBti0019083:0.00024640331085898034):0.00012317717218741889):0.00011619153182216337,(((FBti0020103:0.00000095275797606147,(FBti0019409:0.00000095275797606147,FBti0019458:0.00058311219510323131):0.00000095275797606147):0.00000095275797606147,((((FBti0019420:0.00232555216629887554,FBti0019029:0.00000095275797606147):0.00000095275797606147,FBti0020100:0.00000095275797606147):0.00095831546389803669,FBti0020055:0.00100421921590533049):0.00000095275797606147,FBti0019020:0.00224780379172555191):0.00014040361107722134):0.00000095275797606147,FBti0019098:0.00047231205365967421):0.00023281172218576684):0.00011634057771903445,(FBti0019838:0.00068745147065812581,FBti0019421:0.00034905259427792643):0.00000095275797606147):0.00011626664259961753,(FBti0019238:0.00034919599657145048,(FBti0020170:0.00035034600222762761,FBti0059726:0.00083045673795600558):0.00011567673968155889):0.00011537324750333728):0.00000095275797606147,((FBti0019339:0.00023287340630343380,(FBti0019463:0.00090584538375607885,FBti0020069:0.00069892697773944583):0.00000095275797606147):0.00011623531977988501,FBti0019432:0.00000095275797606147):0.00011624145390819475):0.00000095275797606147,(FBti0019416:0.00023536417093600616,((((FBti0020166:0.00011630345824439974,(FBti0020076:0.00027512556430151598,(FBti0019547:0.00012465055945452518,((FBti0019357:0.00064079839717357174,(FBti0019526:0.00055319361277025327,FBti0019658:0.00262397180544743803):0.00031423637276460463):0.00064082740169193781,FBti0020007:0.00023279463993793937):0.00000095275797606147):0.00034908577088545552):0.00011601485645472104):0.00000095275797606147,FBti0019337:0.00034902746539072755):0.00011463958447734700,FBti0020022:0.00140242721147641552):0.00069982131163746420,FBti0020154:0.00012318314620785826):0.00000095275797606147):0.00000095275797606147):0.00000095275797606147):0.00000095275797606147):0.00011636989875644272,(FBti0059769:0.00046513219141652764,FBti0019619:0.00062634890493862326):0.00000095275797606147):0.00011618788032198710,(FBti0020014:0.00057361975107086483,FBti0019060:0.00011629102898008995):0.00000095275797606147):0.00000095657276053312):0.00011428918850263309):0.00034915851866713042,(FBti0019051:0.00046569309174295898,roo-68***:0.00000095275797606147):0.00000095275797606147):0.00011605461010942130,(FBti0019556:0.00023250152314356498,((FBti0019393:0.00451722966219725644,FBti0019030:0.00000095275797606147):0.00064429177543738657,FBti0019374:0.00011636271612235554):0.00011612457250825544):0.00000095275797606147):0.00000095275797606147):0.00011620890192864236,((FBti0019615:0.00058156832385670531,((FBti0020121:0.00034882501595982546,(FBti0019439:0.00034900818393230660,FBti0019100:0.00069619359581228656):0.00000095275797606147):0.00011624529163398845,FBti0019101:0.00035129440882294478):0.00000095275797606147):0.00023260954339591379,(((FBti0019205:0.00075366762360008874,FBti0019450:0.00190593902250039255):0.00029905465510746371,FBti0019126:0.00023580523836786292):0.00000095275797606147,(FBti0059737:0.00070761662899994349,FBti0020038:0.00023255506368403066):0.00000095275797606147):0.00000095275797606147):0.00011633075237623261):0.00011621396011360528):0.00064081964024719276,FBti0019231:0.00000095275797606147,FBti0019015:0.00032025644648395283):0.0;
