# Supplementary material for: A unique cluster of roo insertions in the promoter region of a stress response gene in Drosophila melanogaster
Source: Mob DNA. 2019 Mar 13;10:10. doi: 10.1186/s13100-019-0152-9 (PMC6415491; doi:10.1186/s13100-019-0152-9)
Supplement: Supplementary file 11 — List of primers used for insertional cluster validation. (XLSX 12 kb) [file 13100_2019_152_MOESM11_ESM.xlsx]

## Sheet: Additional file 11
Additional file 11. List of primers used for insertional cluster validation.
	Forward primer (5'-3')	Reverse primer (5'-3')	roo primer (5'-3')
FBti0020129	TGGCGGCACTTAATACACAT	AAAGGCGCGATGTAAAAAGTCTG	AGTCCCTTAGTGGGAGACCACAG
FBti0019432	ACGACGTTGAAGTGCAGTCT	CGCAGACACATGGTGGCAAT	AGTCCCTTAGTGGGAGACCACAG
FBti0019996	AACCGTAACCGTAGTTCGGC	TCGTGGGGTATACCTGTTGG	CACGTTTATAGCGGAGCCCT
FBti0019436	GGCGGAAAGCCGTGATTTTG	ATACATATCGGCGACCAGCG	AGTCCCTTAGTGGGAGACCACAG
FBti0019556	GGTGGCAAAATCCCCTGGTA	GCGCAACGATAGGGACGATA	TTGAGCAATGCACCCATGTC
FBti0019278	TGCCACGAGGTTCGTTGTT	GTAGAGTCTCACAGGGAAGGGA	CTGTGGTCTCCCACTAAGGGACT
FBti0019017	GAAACGTTGCCAAACACCGA	GCGGAGGAATTACACGCTCT	AGTCCCTTAGTGGGAGACCACAG
FBti0019394	ATGGACCACTGCGGATTCTC	TGTTTCAGAAATCGGTGGGCT	CTGTGGTCTCCCACTAAGGGACT
FBti0019439	TTACCCGCCAGGACACAAAA	GCATGGGATTCATCTTCATTGGC	AGTCCCTTAGTGGGAGACCACAG
FBti0020022	GCAAGAGGGCATCCATAGCA	AGCCGTAAAACCGAAAGGCA	AGTCCCTTAGTGGGAGACCACAG
FBti0020093	CTTTCATTGGCGCCTACGCT	AATGGCCAGGGCAATAAGGG	CTGTGGTCTCCCACTAAGGGACT
FBti0019068	ACAACACTCGGTAGGAAGCG	ACTGCGGTGTATTTCGAATTGTG	CTGTGGTCTCCCACTAAGGGACT
FBti0019597	ATAAGCCAAATCCAGGCGCA	CCACCTGGACGGACTTAACTG	AGTCCCTTAGTGGGAGACCACAG
FBti0019051	CGAATGAACTGCGATTTTGGTCT	CCTCTTTACGGCTCGAGTTGG	AGTCCCTTAGTGGGAGACCACAG
FBti0019532	GATGCGACCACCAACTACCA	TCCCAAAGCTATTCCGTGGC	AGTCCCTTAGTGGGAGACCACAG
FBti0020047	CGCCAACCAATTTGCTCCAC	ATGTGTGACGACACGACTGG	AGTCCCTTAGTGGGAGACCACAG
FBti0059710	AGCCAAACAGTTGGCAGTCT	CGCCACATTTTCGCTCAAACA	CTGTGGTCTCCCACTAAGGGACT
FBti0059714	AGCCAAATGCACACGAGTCT	CTGGAATAGATTACGCAGGTCC	TGCACCTTTTCCACCTTTCC
FBti0062208	ACGGACTTGCGATTCCAGAG	TCCCCTAGAAGGGCTTCTGAAA	AGTCCCTTAGTGGGAGACCACAG
FBti0019285	AGGACACATAGGAAAATGAAAACAA	ACTGAACTGTGAAAGGGGCTG	CTGTGGTCTCCCACTAAGGGACT
FBti0019393	GGAATCGGATCGCTGACACT	ACTGTCGTTTTGGGACAAGGT	AGTCCCTTAGTGGGAGACCACAG
FBti0019463	CCAGGAGCAGACAATGAGCA	GCAAGTGCATGGCCCAATTT	AGTCCCTTAGTGGGAGACCACAG
FBti0019665	CTTTTTGGCTCCACACGGTC	TTTGAACTGGTCCTCCATCCG	CTGTGGTCTCCCACTAAGGGACT
FBti0059664	CCTCTTACGGGAAGTGGTGG	AACTCATTGTGGGTTCGGCT	AAAGGCGTTCTAAGGCGACA
FBti0059662	AGAGGCTGCAAACTAAGCAT	ACAATTCTCTTGCGCCAAATTCA	AGTCCCTTAGTGGGAGACCACAG
FBti0019450	CGCCTGTGGCTTCTTACGAT	TTTTCCCGCACCAGACAACT	AGTCCCTTAGTGGGAGACCACAG
Promoter region	Cluster F primer (5'-3')	Cluster R primer (5'-3')
1	GTCGAAAGTCCGAAGCGGTA	TGTGTTTTGATTGGTCTTGGAAA
3	TGCAGATGGAGATGACGTTGG	AGTTTCGGCTCTGTTTGTTGG
4	GTAGTCAACGCCATTCCCCA	CCCGCCTCCGTTTTTATCCT
5	ACATCGGAGCTTGGAGCTTG	CCGACGAACCCTTGACTGAC
6	TTTTCCGGCCACAGTTTTCC	GCGCCACTGCAGGTTTTATT
7	CGTCACTGCGAGAGATACGC	CAGCTCCTCAAGTAGTGCCTT
8	GCACGGAATCCCTGTCAACT	TTTCAGACAAGCTCGTGGGC
9	CCATTTGTGTTGTCACCTTAAACT	ATGTCACATGTCGCATCAGC
10	GCTGAACCGTGTTTAAGCGAA	TTTGGTCTGCCCAACTGCTA
11	GCGAGTGGCGATAAAACGAG	AGCCCCTAGCTACCGATTGA
12	GCGGGAAAATCTGAAGGGGA	CTTGTTCGCTCTTTGCGCTT
13	GGGATCGACGAGCGATAATTG	CAGATGCGCCTCAAGAACAC
14	GCGGCAAGCATTTTACCGTC	GGGTTATTATCGCCACGGCA
15	TCTGTTATCCTTCTCGGATCTCCT	ATTGAACTGGTGTGTGTGCT
16	CCAGAAGAGCAGAGTCGTCC	AGCTGCACTGAGATCGAGGA
17	GGAGATGTGACCCCAAGGTG	ACCACCCTCGCTATGCTTTT
18	GTCCCCAAAATACCCAACGGA	CCTATGGCCGTTCCACCATC
19	AGCTAGTGGAAGTGCGAACG	GCAACCTTACAGAACGGAGGT
20	AGGAGGGGAATGCAACCATC	GAAATCCAACCGAACCGTCG
21	TGGTTGGGGCTTGGCTAAAA	GCAGAGTTGTGCAAAGCGAA
22	GCCGTTACGTTTGAAGCTCG	TCATTTTTGGTACCCCGCCC
23	TTGTCCTGCGAAAGAGGTCC	AGATCGCACCGATCGAGAAC
24	TTCCAGCGTAGTCATCCCTG	CATTTCATTGTGTTGGCGGC
25	AAGCTCGCTCTCTTACCAACC	GGAGAGTGTGGTGAACGGTG
26	CACTTGTCCGTATGCACGTC	GCGGTCTGGAGCCCATTTAT
27	AGTTGTTGTAGACAGGGGCG	TGAACAAGCGCAAAGCGAAA
28	GTCTACACGTTGGTCGGGAA	TGATCTGCCAACCGGATACC
rooL primer (5'-3')	AGTCCCTTAGTGGGAGACCACAG
rooL2 primer (5'-3')	CTGTGGTCTCCCACTAAGGGACT
Region	Cluster F primer (5'-3')	Cluster R primer (5'-3')
1	GCGAGGGCTTCGCCTTTTAT	GAATTTCTGGTTCGAGCGGC
2	GCGAGGGCTTCGCCTTTTAT	GAATTTCTGGTTCGAGCGGC
3	AGTTTCTCCTGGCCAACGAC	GCTTTTCAACTGCGGAGCAC
4	CCTTTATTTGCCGCTGCTGTC	TTGTTTCGGCCCCGAATATG
5	CCGATCGACTCGGGTAGTGA	CTCACATGGATTCGGGCAGA
6	ACTTCCGGTTCCTGCTGTG	CCGAGCACGGGGGAAAAT
7	AGCAAACAAAGAGCCCCAAC	GTGGTCTGGGTGTATTCAAGC
rooL primer (5'-3')	AGTCCCTTAGTGGGAGACCACAG
rooL2 primer (5'-3')	CTGTGGTCTCCCACTAAGGGACT
